# Supplementary material for: Accelerated mass extinction in an isolated biota during Late Devonian climate changes
Source: Sci Rep. 2021 Dec 21;11:24366. doi: 10.1038/s41598-021-03510-6 (PMC8692332; doi:10.1038/s41598-021-03510-6)
Supplement: Supplementary file 1 — Supplementary Information 1. [file 41598_2021_3510_MOESM1_ESM.csv]

occurrence_no	collection_no	accepted_no	early_interval	late_interval	max_ma	min_ma	reference_no	phylum	class	order	family	genus	paleomodel	paleolng	paleolat	geoplate	primary_reference
757443	81049	29863	Pragian		410.8	407.6	27272	Brachiopoda	Rhynchonellata	Atrypida	Karpinskiidae	Karpinskia	gp_mid	-27.15	26.68	302	A. Antoshkina and P. Königshof. 2008. Lower Devonian reef structures in Russia: an example from the Urals. Facies 54(2):233-251
757445	81049	28669	Pragian		410.8	407.6	27272	Brachiopoda	Rhynchonellata	Rhynchonellida	Trigonirhynchiidae	Losvia	gp_mid	-27.15	26.68	302	A. Antoshkina and P. Königshof. 2008. Lower Devonian reef structures in Russia: an example from the Urals. Facies 54(2):233-251
244841	24015	29949	Lochkovian		419.2	410.8	6795	Brachiopoda	Rhynchonellata	Atrypida	Atrypinidae	Spirigerina	gp_mid	-42.27	26.63	302	A. I. Antoshkina. 1999. Origin and evolution of lower Paleozoic reefs in the Pechora Urals, Russia. Bulletin of Canadian Petroleum Geology 47(2):85-103
766183	81791	27269	Lochkovian		419.2	410.8	27606	Brachiopoda	Strophomenata	Strophomenida	Douvillinidae	Cymostrophia	gp_mid	-35.21	25.55	302	I. A. Breyvel, M. G. Breyvel, and G. G. Zenkova, V. S. Militsina, M. V. Shurygina, F. E. Yanet. 1977. Stratigrafiya [Stratigraphy]. in T. A. Gorokhova, ed., Biostratigrafiya i fauna rannego Devona vostochnogo sklona Urala [Biostratigraphy and fauna of the Lower Devonian from the Eastern Urals]
766185	81791	311246	Lochkovian		419.2	410.8	27606	Brachiopoda	Rhynchonellata	Atrypida	Atrypinidae	Spirigerina	gp_mid	-35.21	25.55	302	I. A. Breyvel, M. G. Breyvel, and G. G. Zenkova, V. S. Militsina, M. V. Shurygina, F. E. Yanet. 1977. Stratigrafiya [Stratigraphy]. in T. A. Gorokhova, ed., Biostratigrafiya i fauna rannego Devona vostochnogo sklona Urala [Biostratigraphy and fauna of the Lower Devonian from the Eastern Urals]
766186	81791	29784	Lochkovian		419.2	410.8	27606	Brachiopoda	Rhynchonellata	Atrypida	Punctatrypidae	Atrypinella	gp_mid	-35.21	25.55	302	I. A. Breyvel, M. G. Breyvel, and G. G. Zenkova, V. S. Militsina, M. V. Shurygina, F. E. Yanet. 1977. Stratigrafiya [Stratigraphy]. in T. A. Gorokhova, ed., Biostratigrafiya i fauna rannego Devona vostochnogo sklona Urala [Biostratigraphy and fauna of the Lower Devonian from the Eastern Urals]
766187	81791	29335	Lochkovian		419.2	410.8	27606	Brachiopoda	Rhynchonellata	Spiriferida	Delthyrididae	Howellella	gp_mid	-35.21	25.55	302	I. A. Breyvel, M. G. Breyvel, and G. G. Zenkova, V. S. Militsina, M. V. Shurygina, F. E. Yanet. 1977. Stratigrafiya [Stratigraphy]. in T. A. Gorokhova, ed., Biostratigrafiya i fauna rannego Devona vostochnogo sklona Urala [Biostratigraphy and fauna of the Lower Devonian from the Eastern Urals]
766195	81792	27269	Lochkovian		419.2	410.8	27606	Brachiopoda	Strophomenata	Strophomenida	Douvillinidae	Cymostrophia	gp_mid	-35.21	25.55	302	I. A. Breyvel, M. G. Breyvel, and G. G. Zenkova, V. S. Militsina, M. V. Shurygina, F. E. Yanet. 1977. Stratigrafiya [Stratigraphy]. in T. A. Gorokhova, ed., Biostratigrafiya i fauna rannego Devona vostochnogo sklona Urala [Biostratigraphy and fauna of the Lower Devonian from the Eastern Urals]
766196	81792	110290	Lochkovian		419.2	410.8	27606	Brachiopoda	Strophomenata	Strophomenida	Strophodontidae	Strophomena (Strophodonta)	gp_mid	-35.21	25.55	302	I. A. Breyvel, M. G. Breyvel, and G. G. Zenkova, V. S. Militsina, M. V. Shurygina, F. E. Yanet. 1977. Stratigrafiya [Stratigraphy]. in T. A. Gorokhova, ed., Biostratigrafiya i fauna rannego Devona vostochnogo sklona Urala [Biostratigraphy and fauna of the Lower Devonian from the Eastern Urals]
766197	81792	27550	Lochkovian		419.2	410.8	27606	Brachiopoda	Strophomenata	Strophomenida	Rafinesquinidae	Leptagonia	gp_mid	-35.21	25.55	302	I. A. Breyvel, M. G. Breyvel, and G. G. Zenkova, V. S. Militsina, M. V. Shurygina, F. E. Yanet. 1977. Stratigrafiya [Stratigraphy]. in T. A. Gorokhova, ed., Biostratigrafiya i fauna rannego Devona vostochnogo sklona Urala [Biostratigraphy and fauna of the Lower Devonian from the Eastern Urals]
766201	81792	29863	Lochkovian		419.2	410.8	27606	Brachiopoda	Rhynchonellata	Atrypida	Karpinskiidae	Karpinskia	gp_mid	-35.21	25.55	302	I. A. Breyvel, M. G. Breyvel, and G. G. Zenkova, V. S. Militsina, M. V. Shurygina, F. E. Yanet. 1977. Stratigrafiya [Stratigraphy]. in T. A. Gorokhova, ed., Biostratigrafiya i fauna rannego Devona vostochnogo sklona Urala [Biostratigraphy and fauna of the Lower Devonian from the Eastern Urals]
766202	81792	311246	Lochkovian		419.2	410.8	27606	Brachiopoda	Rhynchonellata	Atrypida	Atrypinidae	Spirigerina	gp_mid	-35.21	25.55	302	I. A. Breyvel, M. G. Breyvel, and G. G. Zenkova, V. S. Militsina, M. V. Shurygina, F. E. Yanet. 1977. Stratigrafiya [Stratigraphy]. in T. A. Gorokhova, ed., Biostratigrafiya i fauna rannego Devona vostochnogo sklona Urala [Biostratigraphy and fauna of the Lower Devonian from the Eastern Urals]
766203	81792	29779	Lochkovian		419.2	410.8	27606	Brachiopoda	Rhynchonellata	Atrypida	Atrypidae	Atrypa	gp_mid	-35.21	25.55	302	I. A. Breyvel, M. G. Breyvel, and G. G. Zenkova, V. S. Militsina, M. V. Shurygina, F. E. Yanet. 1977. Stratigrafiya [Stratigraphy]. in T. A. Gorokhova, ed., Biostratigrafiya i fauna rannego Devona vostochnogo sklona Urala [Biostratigraphy and fauna of the Lower Devonian from the Eastern Urals]
766204	81792	29784	Lochkovian		419.2	410.8	27606	Brachiopoda	Rhynchonellata	Atrypida	Punctatrypidae	Atrypinella	gp_mid	-35.21	25.55	302	I. A. Breyvel, M. G. Breyvel, and G. G. Zenkova, V. S. Militsina, M. V. Shurygina, F. E. Yanet. 1977. Stratigrafiya [Stratigraphy]. in T. A. Gorokhova, ed., Biostratigrafiya i fauna rannego Devona vostochnogo sklona Urala [Biostratigraphy and fauna of the Lower Devonian from the Eastern Urals]
766205	81792	29800	Lochkovian		419.2	410.8	27606	Brachiopoda	Rhynchonellata	Atrypida	Carinatinidae	Carinatina	gp_mid	-35.21	25.55	302	I. A. Breyvel, M. G. Breyvel, and G. G. Zenkova, V. S. Militsina, M. V. Shurygina, F. E. Yanet. 1977. Stratigrafiya [Stratigraphy]. in T. A. Gorokhova, ed., Biostratigrafiya i fauna rannego Devona vostochnogo sklona Urala [Biostratigraphy and fauna of the Lower Devonian from the Eastern Urals]
766206	81792	29584	Lochkovian		419.2	410.8	27606	Brachiopoda	Rhynchonellata	Spiriferida	Xenomartiniidae	Quadrithyrina	gp_mid	-35.21	25.55	302	I. A. Breyvel, M. G. Breyvel, and G. G. Zenkova, V. S. Militsina, M. V. Shurygina, F. E. Yanet. 1977. Stratigrafiya [Stratigraphy]. in T. A. Gorokhova, ed., Biostratigrafiya i fauna rannego Devona vostochnogo sklona Urala [Biostratigraphy and fauna of the Lower Devonian from the Eastern Urals]
254801	24738	28484	Lochkovian		419.2	410.8	6753	Brachiopoda	Rhynchonellata	Rhynchonellida	Innaechiidae	Decoropugnax	gp_mid	-33.8	25.54	302	V. P. Sapelnikov, O. V. Bogoyavlenskaya, and L. I. Mizens, V. P. Shuysky. 1999. Silurian and Early Devonian benthic communities of the Ural-Tien Shan region. In A. J. Boucot and J. D. Lawson (eds.), Paleocommunities--a case study from the Silurian and Lower Devonian
254802	24738	28484	Lochkovian		419.2	410.8	6753	Brachiopoda	Rhynchonellata	Rhynchonellida	Innaechiidae	Decoropugnax	gp_mid	-33.8	25.54	302	V. P. Sapelnikov, O. V. Bogoyavlenskaya, and L. I. Mizens, V. P. Shuysky. 1999. Silurian and Early Devonian benthic communities of the Ural-Tien Shan region. In A. J. Boucot and J. D. Lawson (eds.), Paleocommunities--a case study from the Silurian and Lower Devonian
254803	24738	28639	Lochkovian		419.2	410.8	6753	Brachiopoda	Rhynchonellata	Rhynchonellida	Hebetoechiidae	Lanceomyonia	gp_mid	-33.8	25.54	302	V. P. Sapelnikov, O. V. Bogoyavlenskaya, and L. I. Mizens, V. P. Shuysky. 1999. Silurian and Early Devonian benthic communities of the Ural-Tien Shan region. In A. J. Boucot and J. D. Lawson (eds.), Paleocommunities--a case study from the Silurian and Lower Devonian
254804	24738	28573	Lochkovian		419.2	410.8	6753	Brachiopoda	Rhynchonellata	Rhynchonellida	Hebetoechiidae	Hebetoechia	gp_mid	-33.8	25.54	302	V. P. Sapelnikov, O. V. Bogoyavlenskaya, and L. I. Mizens, V. P. Shuysky. 1999. Silurian and Early Devonian benthic communities of the Ural-Tien Shan region. In A. J. Boucot and J. D. Lawson (eds.), Paleocommunities--a case study from the Silurian and Lower Devonian
254805	24738	29939	Lochkovian		419.2	410.8	6753	Brachiopoda	Rhynchonellata	Atrypida	Lissatrypidae	Septatrypa	gp_mid	-33.8	25.54	302	V. P. Sapelnikov, O. V. Bogoyavlenskaya, and L. I. Mizens, V. P. Shuysky. 1999. Silurian and Early Devonian benthic communities of the Ural-Tien Shan region. In A. J. Boucot and J. D. Lawson (eds.), Paleocommunities--a case study from the Silurian and Lower Devonian
254806	24738	29784	Lochkovian		419.2	410.8	6753	Brachiopoda	Rhynchonellata	Atrypida	Punctatrypidae	Atrypinella	gp_mid	-33.8	25.54	302	V. P. Sapelnikov, O. V. Bogoyavlenskaya, and L. I. Mizens, V. P. Shuysky. 1999. Silurian and Early Devonian benthic communities of the Ural-Tien Shan region. In A. J. Boucot and J. D. Lawson (eds.), Paleocommunities--a case study from the Silurian and Lower Devonian
254809	24738	29179	Lochkovian		419.2	410.8	6753	Brachiopoda	Rhynchonellata	Spiriferida	NO_FAMILY_SPECIFIED	Colongina	gp_mid	-33.8	25.54	302	V. P. Sapelnikov, O. V. Bogoyavlenskaya, and L. I. Mizens, V. P. Shuysky. 1999. Silurian and Early Devonian benthic communities of the Ural-Tien Shan region. In A. J. Boucot and J. D. Lawson (eds.), Paleocommunities--a case study from the Silurian and Lower Devonian
254883	24741	26970	Lochkovian		419.2	410.8	6753	Brachiopoda	Rhynchonellata	Orthida	Dalmanellidae	Resserella	gp_mid	-33.8	25.54	302	V. P. Sapelnikov, O. V. Bogoyavlenskaya, and L. I. Mizens, V. P. Shuysky. 1999. Silurian and Early Devonian benthic communities of the Ural-Tien Shan region. In A. J. Boucot and J. D. Lawson (eds.), Paleocommunities--a case study from the Silurian and Lower Devonian
254893	24741	27922	Lochkovian		419.2	410.8	6753	Brachiopoda	Strophomenata	Orthotetida	Pulsiidae	Schellwienella	gp_mid	-33.8	25.54	302	V. P. Sapelnikov, O. V. Bogoyavlenskaya, and L. I. Mizens, V. P. Shuysky. 1999. Silurian and Early Devonian benthic communities of the Ural-Tien Shan region. In A. J. Boucot and J. D. Lawson (eds.), Paleocommunities--a case study from the Silurian and Lower Devonian
254894	24741	28484	Lochkovian		419.2	410.8	6753	Brachiopoda	Rhynchonellata	Rhynchonellida	Innaechiidae	Decoropugnax	gp_mid	-33.8	25.54	302	V. P. Sapelnikov, O. V. Bogoyavlenskaya, and L. I. Mizens, V. P. Shuysky. 1999. Silurian and Early Devonian benthic communities of the Ural-Tien Shan region. In A. J. Boucot and J. D. Lawson (eds.), Paleocommunities--a case study from the Silurian and Lower Devonian
254895	24741	28484	Lochkovian		419.2	410.8	6753	Brachiopoda	Rhynchonellata	Rhynchonellida	Innaechiidae	Decoropugnax	gp_mid	-33.8	25.54	302	V. P. Sapelnikov, O. V. Bogoyavlenskaya, and L. I. Mizens, V. P. Shuysky. 1999. Silurian and Early Devonian benthic communities of the Ural-Tien Shan region. In A. J. Boucot and J. D. Lawson (eds.), Paleocommunities--a case study from the Silurian and Lower Devonian
254896	24741	28573	Lochkovian		419.2	410.8	6753	Brachiopoda	Rhynchonellata	Rhynchonellida	Hebetoechiidae	Hebetoechia	gp_mid	-33.8	25.54	302	V. P. Sapelnikov, O. V. Bogoyavlenskaya, and L. I. Mizens, V. P. Shuysky. 1999. Silurian and Early Devonian benthic communities of the Ural-Tien Shan region. In A. J. Boucot and J. D. Lawson (eds.), Paleocommunities--a case study from the Silurian and Lower Devonian
254897	24741	28639	Lochkovian		419.2	410.8	6753	Brachiopoda	Rhynchonellata	Rhynchonellida	Hebetoechiidae	Lanceomyonia	gp_mid	-33.8	25.54	302	V. P. Sapelnikov, O. V. Bogoyavlenskaya, and L. I. Mizens, V. P. Shuysky. 1999. Silurian and Early Devonian benthic communities of the Ural-Tien Shan region. In A. J. Boucot and J. D. Lawson (eds.), Paleocommunities--a case study from the Silurian and Lower Devonian
254898	24741	28431	Lochkovian		419.2	410.8	6753	Brachiopoda	Rhynchonellata	Rhynchonellida	Camarotoechiidae	Camarotoechia	gp_mid	-33.8	25.54	302	V. P. Sapelnikov, O. V. Bogoyavlenskaya, and L. I. Mizens, V. P. Shuysky. 1999. Silurian and Early Devonian benthic communities of the Ural-Tien Shan region. In A. J. Boucot and J. D. Lawson (eds.), Paleocommunities--a case study from the Silurian and Lower Devonian
254899	24741	29784	Lochkovian		419.2	410.8	6753	Brachiopoda	Rhynchonellata	Atrypida	Punctatrypidae	Atrypinella	gp_mid	-33.8	25.54	302	V. P. Sapelnikov, O. V. Bogoyavlenskaya, and L. I. Mizens, V. P. Shuysky. 1999. Silurian and Early Devonian benthic communities of the Ural-Tien Shan region. In A. J. Boucot and J. D. Lawson (eds.), Paleocommunities--a case study from the Silurian and Lower Devonian
254900	24741	29784	Lochkovian		419.2	410.8	6753	Brachiopoda	Rhynchonellata	Atrypida	Punctatrypidae	Atrypinella	gp_mid	-33.8	25.54	302	V. P. Sapelnikov, O. V. Bogoyavlenskaya, and L. I. Mizens, V. P. Shuysky. 1999. Silurian and Early Devonian benthic communities of the Ural-Tien Shan region. In A. J. Boucot and J. D. Lawson (eds.), Paleocommunities--a case study from the Silurian and Lower Devonian
254901	24741	29824	Lochkovian		419.2	410.8	6753	Brachiopoda	Rhynchonellata	Atrypida	Atrypidae	Desquamatia	gp_mid	-33.8	25.54	302	V. P. Sapelnikov, O. V. Bogoyavlenskaya, and L. I. Mizens, V. P. Shuysky. 1999. Silurian and Early Devonian benthic communities of the Ural-Tien Shan region. In A. J. Boucot and J. D. Lawson (eds.), Paleocommunities--a case study from the Silurian and Lower Devonian
254902	24741	311246	Lochkovian		419.2	410.8	6753	Brachiopoda	Rhynchonellata	Atrypida	Atrypinidae	Spirigerina	gp_mid	-33.8	25.54	302	V. P. Sapelnikov, O. V. Bogoyavlenskaya, and L. I. Mizens, V. P. Shuysky. 1999. Silurian and Early Devonian benthic communities of the Ural-Tien Shan region. In A. J. Boucot and J. D. Lawson (eds.), Paleocommunities--a case study from the Silurian and Lower Devonian
254903	24741	29896	Lochkovian		419.2	410.8	6753	Brachiopoda	Rhynchonellata	Atrypida	Atrypinidae	Neospirigerina	gp_mid	-33.8	25.54	302	V. P. Sapelnikov, O. V. Bogoyavlenskaya, and L. I. Mizens, V. P. Shuysky. 1999. Silurian and Early Devonian benthic communities of the Ural-Tien Shan region. In A. J. Boucot and J. D. Lawson (eds.), Paleocommunities--a case study from the Silurian and Lower Devonian
254904	24741	29939	Lochkovian		419.2	410.8	6753	Brachiopoda	Rhynchonellata	Atrypida	Lissatrypidae	Septatrypa	gp_mid	-33.8	25.54	302	V. P. Sapelnikov, O. V. Bogoyavlenskaya, and L. I. Mizens, V. P. Shuysky. 1999. Silurian and Early Devonian benthic communities of the Ural-Tien Shan region. In A. J. Boucot and J. D. Lawson (eds.), Paleocommunities--a case study from the Silurian and Lower Devonian
254905	24741	29276	Lochkovian		419.2	410.8	6753	Brachiopoda	Rhynchonellata	Spiriferida	Cyrtiidae	Eospirifer	gp_mid	-33.8	25.54	302	V. P. Sapelnikov, O. V. Bogoyavlenskaya, and L. I. Mizens, V. P. Shuysky. 1999. Silurian and Early Devonian benthic communities of the Ural-Tien Shan region. In A. J. Boucot and J. D. Lawson (eds.), Paleocommunities--a case study from the Silurian and Lower Devonian
254906	24741	313440	Lochkovian		419.2	410.8	6753	Brachiopoda	Rhynchonellata	Spiriferida	Cyrtiidae	Janius	gp_mid	-33.8	25.54	302	V. P. Sapelnikov, O. V. Bogoyavlenskaya, and L. I. Mizens, V. P. Shuysky. 1999. Silurian and Early Devonian benthic communities of the Ural-Tien Shan region. In A. J. Boucot and J. D. Lawson (eds.), Paleocommunities--a case study from the Silurian and Lower Devonian
765804	81749	110290	Lochkovian		419.2	410.8	27606	Brachiopoda	Strophomenata	Strophomenida	Strophodontidae	Strophomena (Strophodonta)	gp_mid	-35.24	25.53	302	I. A. Breyvel, M. G. Breyvel, and G. G. Zenkova, V. S. Militsina, M. V. Shurygina, F. E. Yanet. 1977. Stratigrafiya [Stratigraphy]. in T. A. Gorokhova, ed., Biostratigrafiya i fauna rannego Devona vostochnogo sklona Urala [Biostratigraphy and fauna of the Lower Devonian from the Eastern Urals]
765812	81749	29784	Lochkovian		419.2	410.8	27606	Brachiopoda	Rhynchonellata	Atrypida	Punctatrypidae	Atrypinella	gp_mid	-35.24	25.53	302	I. A. Breyvel, M. G. Breyvel, and G. G. Zenkova, V. S. Militsina, M. V. Shurygina, F. E. Yanet. 1977. Stratigrafiya [Stratigraphy]. in T. A. Gorokhova, ed., Biostratigrafiya i fauna rannego Devona vostochnogo sklona Urala [Biostratigraphy and fauna of the Lower Devonian from the Eastern Urals]
765813	81749	28896	Lochkovian		419.2	410.8	27606	Brachiopoda	Rhynchonellata	Rhynchonellida	Yunnanellidae	Schnurella	gp_mid	-35.24	25.53	302	I. A. Breyvel, M. G. Breyvel, and G. G. Zenkova, V. S. Militsina, M. V. Shurygina, F. E. Yanet. 1977. Stratigrafiya [Stratigraphy]. in T. A. Gorokhova, ed., Biostratigrafiya i fauna rannego Devona vostochnogo sklona Urala [Biostratigraphy and fauna of the Lower Devonian from the Eastern Urals]
765814	81749	29863	Lochkovian		419.2	410.8	27606	Brachiopoda	Rhynchonellata	Atrypida	Karpinskiidae	Karpinskia	gp_mid	-35.24	25.53	302	I. A. Breyvel, M. G. Breyvel, and G. G. Zenkova, V. S. Militsina, M. V. Shurygina, F. E. Yanet. 1977. Stratigrafiya [Stratigraphy]. in T. A. Gorokhova, ed., Biostratigrafiya i fauna rannego Devona vostochnogo sklona Urala [Biostratigraphy and fauna of the Lower Devonian from the Eastern Urals]
765815	81749	311246	Lochkovian		419.2	410.8	27606	Brachiopoda	Rhynchonellata	Atrypida	Atrypinidae	Spirigerina	gp_mid	-35.24	25.53	302	I. A. Breyvel, M. G. Breyvel, and G. G. Zenkova, V. S. Militsina, M. V. Shurygina, F. E. Yanet. 1977. Stratigrafiya [Stratigraphy]. in T. A. Gorokhova, ed., Biostratigrafiya i fauna rannego Devona vostochnogo sklona Urala [Biostratigraphy and fauna of the Lower Devonian from the Eastern Urals]
765816	81749	313394	Lochkovian		419.2	410.8	27606	Brachiopoda	Rhynchonellata	Atrypida	Lissatrypidae	Septatrypa	gp_mid	-35.24	25.53	302	I. A. Breyvel, M. G. Breyvel, and G. G. Zenkova, V. S. Militsina, M. V. Shurygina, F. E. Yanet. 1977. Stratigrafiya [Stratigraphy]. in T. A. Gorokhova, ed., Biostratigrafiya i fauna rannego Devona vostochnogo sklona Urala [Biostratigraphy and fauna of the Lower Devonian from the Eastern Urals]
765817	81749	311320	Lochkovian		419.2	410.8	27606	Brachiopoda	Rhynchonellata	Spiriferida	Xenomartiniidae	Quadrithyris	gp_mid	-35.24	25.53	302	I. A. Breyvel, M. G. Breyvel, and G. G. Zenkova, V. S. Militsina, M. V. Shurygina, F. E. Yanet. 1977. Stratigrafiya [Stratigraphy]. in T. A. Gorokhova, ed., Biostratigrafiya i fauna rannego Devona vostochnogo sklona Urala [Biostratigraphy and fauna of the Lower Devonian from the Eastern Urals]
157564	13959	28926	Lochkovian		419.2	410.8	6176	Brachiopoda	Rhynchonellata	Rhynchonellida	Hebetoechiidae	Sphaerirhynchia	gp_mid	-33.97	25.51	302	A. N. Khodalevich and O. V. Bogoyavlenskaya. 1977. Northern Urals. In A. Martinsson (ed.), The Silurian-Devonian boundary (IUGS, Series A, Number 5). Stuttgart: Schweizerbart'sche.
157565	13959	28926	Lochkovian		419.2	410.8	6176	Brachiopoda	Rhynchonellata	Rhynchonellida	Hebetoechiidae	Sphaerirhynchia	gp_mid	-33.97	25.51	302	A. N. Khodalevich and O. V. Bogoyavlenskaya. 1977. Northern Urals. In A. Martinsson (ed.), The Silurian-Devonian boundary (IUGS, Series A, Number 5). Stuttgart: Schweizerbart'sche.
157566	13959	28484	Lochkovian		419.2	410.8	6176	Brachiopoda	Rhynchonellata	Rhynchonellida	Innaechiidae	Decoropugnax	gp_mid	-33.97	25.51	302	A. N. Khodalevich and O. V. Bogoyavlenskaya. 1977. Northern Urals. In A. Martinsson (ed.), The Silurian-Devonian boundary (IUGS, Series A, Number 5). Stuttgart: Schweizerbart'sche.
157567	13959	29786	Lochkovian		419.2	410.8	6176	Brachiopoda	Rhynchonellata	Atrypida	Lissatrypidae	Atrypoidea	gp_mid	-33.97	25.51	302	A. N. Khodalevich and O. V. Bogoyavlenskaya. 1977. Northern Urals. In A. Martinsson (ed.), The Silurian-Devonian boundary (IUGS, Series A, Number 5). Stuttgart: Schweizerbart'sche.
157568	13959	29939	Lochkovian		419.2	410.8	6176	Brachiopoda	Rhynchonellata	Atrypida	Lissatrypidae	Septatrypa	gp_mid	-33.97	25.51	302	A. N. Khodalevich and O. V. Bogoyavlenskaya. 1977. Northern Urals. In A. Martinsson (ed.), The Silurian-Devonian boundary (IUGS, Series A, Number 5). Stuttgart: Schweizerbart'sche.
157569	13959	311246	Lochkovian		419.2	410.8	6176	Brachiopoda	Rhynchonellata	Atrypida	Atrypinidae	Spirigerina	gp_mid	-33.97	25.51	302	A. N. Khodalevich and O. V. Bogoyavlenskaya. 1977. Northern Urals. In A. Martinsson (ed.), The Silurian-Devonian boundary (IUGS, Series A, Number 5). Stuttgart: Schweizerbart'sche.
157585	13960	28926	Lochkovian		419.2	410.8	6176	Brachiopoda	Rhynchonellata	Rhynchonellida	Hebetoechiidae	Sphaerirhynchia	gp_mid	-33.97	25.51	302	A. N. Khodalevich and O. V. Bogoyavlenskaya. 1977. Northern Urals. In A. Martinsson (ed.), The Silurian-Devonian boundary (IUGS, Series A, Number 5). Stuttgart: Schweizerbart'sche.
157586	13960	28926	Lochkovian		419.2	410.8	6176	Brachiopoda	Rhynchonellata	Rhynchonellida	Hebetoechiidae	Sphaerirhynchia	gp_mid	-33.97	25.51	302	A. N. Khodalevich and O. V. Bogoyavlenskaya. 1977. Northern Urals. In A. Martinsson (ed.), The Silurian-Devonian boundary (IUGS, Series A, Number 5). Stuttgart: Schweizerbart'sche.
157587	13960	29863	Lochkovian		419.2	410.8	6176	Brachiopoda	Rhynchonellata	Atrypida	Karpinskiidae	Karpinskia	gp_mid	-33.97	25.51	302	A. N. Khodalevich and O. V. Bogoyavlenskaya. 1977. Northern Urals. In A. Martinsson (ed.), The Silurian-Devonian boundary (IUGS, Series A, Number 5). Stuttgart: Schweizerbart'sche.
157588	13960	311246	Lochkovian		419.2	410.8	6176	Brachiopoda	Rhynchonellata	Atrypida	Atrypinidae	Spirigerina	gp_mid	-33.97	25.51	302	A. N. Khodalevich and O. V. Bogoyavlenskaya. 1977. Northern Urals. In A. Martinsson (ed.), The Silurian-Devonian boundary (IUGS, Series A, Number 5). Stuttgart: Schweizerbart'sche.
157590	13960	29939	Lochkovian		419.2	410.8	6176	Brachiopoda	Rhynchonellata	Atrypida	Lissatrypidae	Septatrypa	gp_mid	-33.97	25.51	302	A. N. Khodalevich and O. V. Bogoyavlenskaya. 1977. Northern Urals. In A. Martinsson (ed.), The Silurian-Devonian boundary (IUGS, Series A, Number 5). Stuttgart: Schweizerbart'sche.
157591	13960	29779	Lochkovian		419.2	410.8	6176	Brachiopoda	Rhynchonellata	Atrypida	Atrypidae	Atrypa	gp_mid	-33.97	25.51	302	A. N. Khodalevich and O. V. Bogoyavlenskaya. 1977. Northern Urals. In A. Martinsson (ed.), The Silurian-Devonian boundary (IUGS, Series A, Number 5). Stuttgart: Schweizerbart'sche.
157592	13960	29784	Lochkovian		419.2	410.8	6176	Brachiopoda	Rhynchonellata	Atrypida	Punctatrypidae	Atrypinella	gp_mid	-33.97	25.51	302	A. N. Khodalevich and O. V. Bogoyavlenskaya. 1977. Northern Urals. In A. Martinsson (ed.), The Silurian-Devonian boundary (IUGS, Series A, Number 5). Stuttgart: Schweizerbart'sche.
157625	13964	28926	Lochkovian		419.2	410.8	6176	Brachiopoda	Rhynchonellata	Rhynchonellida	Hebetoechiidae	Sphaerirhynchia	gp_mid	-33.97	25.51	302	A. N. Khodalevich and O. V. Bogoyavlenskaya. 1977. Northern Urals. In A. Martinsson (ed.), The Silurian-Devonian boundary (IUGS, Series A, Number 5). Stuttgart: Schweizerbart'sche.
157626	13964	28926	Lochkovian		419.2	410.8	6176	Brachiopoda	Rhynchonellata	Rhynchonellida	Hebetoechiidae	Sphaerirhynchia	gp_mid	-33.97	25.51	302	A. N. Khodalevich and O. V. Bogoyavlenskaya. 1977. Northern Urals. In A. Martinsson (ed.), The Silurian-Devonian boundary (IUGS, Series A, Number 5). Stuttgart: Schweizerbart'sche.
157627	13964	311246	Lochkovian		419.2	410.8	6176	Brachiopoda	Rhynchonellata	Atrypida	Atrypinidae	Spirigerina	gp_mid	-33.97	25.51	302	A. N. Khodalevich and O. V. Bogoyavlenskaya. 1977. Northern Urals. In A. Martinsson (ed.), The Silurian-Devonian boundary (IUGS, Series A, Number 5). Stuttgart: Schweizerbart'sche.
157652	13966	28484	Lochkovian		419.2	410.8	6176	Brachiopoda	Rhynchonellata	Rhynchonellida	Innaechiidae	Decoropugnax	gp_mid	-33.97	25.51	302	A. N. Khodalevich and O. V. Bogoyavlenskaya. 1977. Northern Urals. In A. Martinsson (ed.), The Silurian-Devonian boundary (IUGS, Series A, Number 5). Stuttgart: Schweizerbart'sche.
764704	81663	29824	Pragian		410.8	407.6	27573	Brachiopoda	Rhynchonellata	Atrypida	Atrypidae	Desquamatia	gp_mid	-25.59	25.49	302	V. P. Sapelnikov, M. P. Snigireva, and A. Z. Bikbayev, L. I. Mizens. 1995. Zonal subdivision of Early-Middle Devonian reef deposits of the Urals based on conodonts and brachiopods. Courier Forschungsinstitut Senckenberg 182:399-419
764705	81663	29863	Pragian		410.8	407.6	27573	Brachiopoda	Rhynchonellata	Atrypida	Karpinskiidae	Karpinskia	gp_mid	-25.59	25.49	302	V. P. Sapelnikov, M. P. Snigireva, and A. Z. Bikbayev, L. I. Mizens. 1995. Zonal subdivision of Early-Middle Devonian reef deposits of the Urals based on conodonts and brachiopods. Courier Forschungsinstitut Senckenberg 182:399-419
764709	81663	29800	Pragian		410.8	407.6	27573	Brachiopoda	Rhynchonellata	Atrypida	Carinatinidae	Carinatina	gp_mid	-25.59	25.49	302	V. P. Sapelnikov, M. P. Snigireva, and A. Z. Bikbayev, L. I. Mizens. 1995. Zonal subdivision of Early-Middle Devonian reef deposits of the Urals based on conodonts and brachiopods. Courier Forschungsinstitut Senckenberg 182:399-419
764711	81663	29896	Pragian		410.8	407.6	27573	Brachiopoda	Rhynchonellata	Atrypida	Atrypinidae	Neospirigerina	gp_mid	-25.59	25.49	302	V. P. Sapelnikov, M. P. Snigireva, and A. Z. Bikbayev, L. I. Mizens. 1995. Zonal subdivision of Early-Middle Devonian reef deposits of the Urals based on conodonts and brachiopods. Courier Forschungsinstitut Senckenberg 182:399-419
764712	81663	29863	Pragian		410.8	407.6	27573	Brachiopoda	Rhynchonellata	Atrypida	Karpinskiidae	Karpinskia	gp_mid	-25.59	25.49	302	V. P. Sapelnikov, M. P. Snigireva, and A. Z. Bikbayev, L. I. Mizens. 1995. Zonal subdivision of Early-Middle Devonian reef deposits of the Urals based on conodonts and brachiopods. Courier Forschungsinstitut Senckenberg 182:399-419
764714	81663	29896	Pragian		410.8	407.6	27573	Brachiopoda	Rhynchonellata	Atrypida	Atrypinidae	Neospirigerina	gp_mid	-25.59	25.49	302	V. P. Sapelnikov, M. P. Snigireva, and A. Z. Bikbayev, L. I. Mizens. 1995. Zonal subdivision of Early-Middle Devonian reef deposits of the Urals based on conodonts and brachiopods. Courier Forschungsinstitut Senckenberg 182:399-419
764715	81663	29925	Pragian		410.8	407.6	27573	Brachiopoda	Rhynchonellata	Atrypida	Atrypidae	Punctspinatrypa	gp_mid	-25.59	25.49	302	V. P. Sapelnikov, M. P. Snigireva, and A. Z. Bikbayev, L. I. Mizens. 1995. Zonal subdivision of Early-Middle Devonian reef deposits of the Urals based on conodonts and brachiopods. Courier Forschungsinstitut Senckenberg 182:399-419
764716	81663	29800	Pragian		410.8	407.6	27573	Brachiopoda	Rhynchonellata	Atrypida	Carinatinidae	Carinatina	gp_mid	-25.59	25.49	302	V. P. Sapelnikov, M. P. Snigireva, and A. Z. Bikbayev, L. I. Mizens. 1995. Zonal subdivision of Early-Middle Devonian reef deposits of the Urals based on conodonts and brachiopods. Courier Forschungsinstitut Senckenberg 182:399-419
764717	81663	29784	Pragian		410.8	407.6	27573	Brachiopoda	Rhynchonellata	Atrypida	Punctatrypidae	Atrypinella	gp_mid	-25.59	25.49	302	V. P. Sapelnikov, M. P. Snigireva, and A. Z. Bikbayev, L. I. Mizens. 1995. Zonal subdivision of Early-Middle Devonian reef deposits of the Urals based on conodonts and brachiopods. Courier Forschungsinstitut Senckenberg 182:399-419
764718	81663	29342	Pragian		410.8	407.6	27573	Brachiopoda	Rhynchonellata	Spiriferida	Hysterolitidae	Hysterolites	gp_mid	-25.59	25.49	302	V. P. Sapelnikov, M. P. Snigireva, and A. Z. Bikbayev, L. I. Mizens. 1995. Zonal subdivision of Early-Middle Devonian reef deposits of the Urals based on conodonts and brachiopods. Courier Forschungsinstitut Senckenberg 182:399-419
764719	81663	311327	Pragian		410.8	407.6	27573	Brachiopoda	Rhynchonellata	Spiriferida	Ambocoeliidae	Plicoplasia	gp_mid	-25.59	25.49	302	V. P. Sapelnikov, M. P. Snigireva, and A. Z. Bikbayev, L. I. Mizens. 1995. Zonal subdivision of Early-Middle Devonian reef deposits of the Urals based on conodonts and brachiopods. Courier Forschungsinstitut Senckenberg 182:399-419
766295	81796	27269	Pragian		410.8	407.6	27606	Brachiopoda	Strophomenata	Strophomenida	Douvillinidae	Cymostrophia	gp_mid	-29.45	25.48	302	I. A. Breyvel, M. G. Breyvel, and G. G. Zenkova, V. S. Militsina, M. V. Shurygina, F. E. Yanet. 1977. Stratigrafiya [Stratigraphy]. in T. A. Gorokhova, ed., Biostratigrafiya i fauna rannego Devona vostochnogo sklona Urala [Biostratigraphy and fauna of the Lower Devonian from the Eastern Urals]
766296	81796	27732	Pragian		410.8	407.6	27606	Brachiopoda	Strophomenata	Productida	Strophochonetidae	Parachonetes	gp_mid	-29.45	25.48	302	I. A. Breyvel, M. G. Breyvel, and G. G. Zenkova, V. S. Militsina, M. V. Shurygina, F. E. Yanet. 1977. Stratigrafiya [Stratigraphy]. in T. A. Gorokhova, ed., Biostratigrafiya i fauna rannego Devona vostochnogo sklona Urala [Biostratigraphy and fauna of the Lower Devonian from the Eastern Urals]
766300	81796	126041	Pragian		410.8	407.6	27606	Brachiopoda	Rhynchonellata	Rhynchonellida	Innaechiidae	Sibirirhynchia	gp_mid	-29.45	25.48	302	I. A. Breyvel, M. G. Breyvel, and G. G. Zenkova, V. S. Militsina, M. V. Shurygina, F. E. Yanet. 1977. Stratigrafiya [Stratigraphy]. in T. A. Gorokhova, ed., Biostratigrafiya i fauna rannego Devona vostochnogo sklona Urala [Biostratigraphy and fauna of the Lower Devonian from the Eastern Urals]
766301	81796	28932	Pragian		410.8	407.6	27606	Brachiopoda	Rhynchonellata	Rhynchonellida	Rhynchotrematidae	Stegerhynchus	gp_mid	-29.45	25.48	302	I. A. Breyvel, M. G. Breyvel, and G. G. Zenkova, V. S. Militsina, M. V. Shurygina, F. E. Yanet. 1977. Stratigrafiya [Stratigraphy]. in T. A. Gorokhova, ed., Biostratigrafiya i fauna rannego Devona vostochnogo sklona Urala [Biostratigraphy and fauna of the Lower Devonian from the Eastern Urals]
766302	81796	29800	Pragian		410.8	407.6	27606	Brachiopoda	Rhynchonellata	Atrypida	Carinatinidae	Carinatina	gp_mid	-29.45	25.48	302	I. A. Breyvel, M. G. Breyvel, and G. G. Zenkova, V. S. Militsina, M. V. Shurygina, F. E. Yanet. 1977. Stratigrafiya [Stratigraphy]. in T. A. Gorokhova, ed., Biostratigrafiya i fauna rannego Devona vostochnogo sklona Urala [Biostratigraphy and fauna of the Lower Devonian from the Eastern Urals]
766303	81796	29779	Pragian		410.8	407.6	27606	Brachiopoda	Rhynchonellata	Atrypida	Atrypidae	Atrypa	gp_mid	-29.45	25.48	302	I. A. Breyvel, M. G. Breyvel, and G. G. Zenkova, V. S. Militsina, M. V. Shurygina, F. E. Yanet. 1977. Stratigrafiya [Stratigraphy]. in T. A. Gorokhova, ed., Biostratigrafiya i fauna rannego Devona vostochnogo sklona Urala [Biostratigraphy and fauna of the Lower Devonian from the Eastern Urals]
766304	81796	29924	Pragian		410.8	407.6	27606	Brachiopoda	Rhynchonellata	Atrypida	Punctatrypidae	Punctatrypa	gp_mid	-29.45	25.48	302	I. A. Breyvel, M. G. Breyvel, and G. G. Zenkova, V. S. Militsina, M. V. Shurygina, F. E. Yanet. 1977. Stratigrafiya [Stratigraphy]. in T. A. Gorokhova, ed., Biostratigrafiya i fauna rannego Devona vostochnogo sklona Urala [Biostratigraphy and fauna of the Lower Devonian from the Eastern Urals]
766305	81796	29690	Pragian		410.8	407.6	27606	Brachiopoda	Rhynchonellata	Spiriferida	Theodossiidae	Theodossia	gp_mid	-29.45	25.48	302	I. A. Breyvel, M. G. Breyvel, and G. G. Zenkova, V. S. Militsina, M. V. Shurygina, F. E. Yanet. 1977. Stratigrafiya [Stratigraphy]. in T. A. Gorokhova, ed., Biostratigrafiya i fauna rannego Devona vostochnogo sklona Urala [Biostratigraphy and fauna of the Lower Devonian from the Eastern Urals]
254754	24737	26816	Lochkovian	Pragian	419.2	407.6	6753	Brachiopoda	Rhynchonellata	Orthida	Dalmanellidae	Isorthis	gp_mid	-33.67	25.43	302	V. P. Sapelnikov, O. V. Bogoyavlenskaya, and L. I. Mizens, V. P. Shuysky. 1999. Silurian and Early Devonian benthic communities of the Ural-Tien Shan region. In A. J. Boucot and J. D. Lawson (eds.), Paleocommunities--a case study from the Silurian and Lower Devonian
254755	24737	27269	Lochkovian	Pragian	419.2	407.6	6753	Brachiopoda	Strophomenata	Strophomenida	Douvillinidae	Cymostrophia	gp_mid	-33.67	25.43	302	V. P. Sapelnikov, O. V. Bogoyavlenskaya, and L. I. Mizens, V. P. Shuysky. 1999. Silurian and Early Devonian benthic communities of the Ural-Tien Shan region. In A. J. Boucot and J. D. Lawson (eds.), Paleocommunities--a case study from the Silurian and Lower Devonian
254758	24737	28639	Lochkovian	Pragian	419.2	407.6	6753	Brachiopoda	Rhynchonellata	Rhynchonellida	Hebetoechiidae	Lanceomyonia	gp_mid	-33.67	25.43	302	V. P. Sapelnikov, O. V. Bogoyavlenskaya, and L. I. Mizens, V. P. Shuysky. 1999. Silurian and Early Devonian benthic communities of the Ural-Tien Shan region. In A. J. Boucot and J. D. Lawson (eds.), Paleocommunities--a case study from the Silurian and Lower Devonian
254759	24737	28645	Lochkovian	Pragian	419.2	407.6	6753	Brachiopoda	Rhynchonellata	Rhynchonellida	Machaerariidae	Latonotoechia	gp_mid	-33.67	25.43	302	V. P. Sapelnikov, O. V. Bogoyavlenskaya, and L. I. Mizens, V. P. Shuysky. 1999. Silurian and Early Devonian benthic communities of the Ural-Tien Shan region. In A. J. Boucot and J. D. Lawson (eds.), Paleocommunities--a case study from the Silurian and Lower Devonian
254760	24737	28926	Lochkovian	Pragian	419.2	407.6	6753	Brachiopoda	Rhynchonellata	Rhynchonellida	Hebetoechiidae	Sphaerirhynchia	gp_mid	-33.67	25.43	302	V. P. Sapelnikov, O. V. Bogoyavlenskaya, and L. I. Mizens, V. P. Shuysky. 1999. Silurian and Early Devonian benthic communities of the Ural-Tien Shan region. In A. J. Boucot and J. D. Lawson (eds.), Paleocommunities--a case study from the Silurian and Lower Devonian
254761	24737	28932	Lochkovian	Pragian	419.2	407.6	6753	Brachiopoda	Rhynchonellata	Rhynchonellida	Rhynchotrematidae	Stegerhynchus	gp_mid	-33.67	25.43	302	V. P. Sapelnikov, O. V. Bogoyavlenskaya, and L. I. Mizens, V. P. Shuysky. 1999. Silurian and Early Devonian benthic communities of the Ural-Tien Shan region. In A. J. Boucot and J. D. Lawson (eds.), Paleocommunities--a case study from the Silurian and Lower Devonian
254762	24737	28669	Lochkovian	Pragian	419.2	407.6	6753	Brachiopoda	Rhynchonellata	Rhynchonellida	Trigonirhynchiidae	Losvia	gp_mid	-33.67	25.43	302	V. P. Sapelnikov, O. V. Bogoyavlenskaya, and L. I. Mizens, V. P. Shuysky. 1999. Silurian and Early Devonian benthic communities of the Ural-Tien Shan region. In A. J. Boucot and J. D. Lawson (eds.), Paleocommunities--a case study from the Silurian and Lower Devonian
254763	24737	29779	Lochkovian	Pragian	419.2	407.6	6753	Brachiopoda	Rhynchonellata	Atrypida	Atrypidae	Atrypa	gp_mid	-33.67	25.43	302	V. P. Sapelnikov, O. V. Bogoyavlenskaya, and L. I. Mizens, V. P. Shuysky. 1999. Silurian and Early Devonian benthic communities of the Ural-Tien Shan region. In A. J. Boucot and J. D. Lawson (eds.), Paleocommunities--a case study from the Silurian and Lower Devonian
254764	24737	29946	Lochkovian	Pragian	419.2	407.6	6753	Brachiopoda	Rhynchonellata	Atrypida	Atrypidae	Spinatrypa	gp_mid	-33.67	25.43	302	V. P. Sapelnikov, O. V. Bogoyavlenskaya, and L. I. Mizens, V. P. Shuysky. 1999. Silurian and Early Devonian benthic communities of the Ural-Tien Shan region. In A. J. Boucot and J. D. Lawson (eds.), Paleocommunities--a case study from the Silurian and Lower Devonian
254765	24737	29784	Lochkovian	Pragian	419.2	407.6	6753	Brachiopoda	Rhynchonellata	Atrypida	Punctatrypidae	Atrypinella	gp_mid	-33.67	25.43	302	V. P. Sapelnikov, O. V. Bogoyavlenskaya, and L. I. Mizens, V. P. Shuysky. 1999. Silurian and Early Devonian benthic communities of the Ural-Tien Shan region. In A. J. Boucot and J. D. Lawson (eds.), Paleocommunities--a case study from the Silurian and Lower Devonian
254766	24737	29824	Lochkovian	Pragian	419.2	407.6	6753	Brachiopoda	Rhynchonellata	Atrypida	Atrypidae	Desquamatia	gp_mid	-33.67	25.43	302	V. P. Sapelnikov, O. V. Bogoyavlenskaya, and L. I. Mizens, V. P. Shuysky. 1999. Silurian and Early Devonian benthic communities of the Ural-Tien Shan region. In A. J. Boucot and J. D. Lawson (eds.), Paleocommunities--a case study from the Silurian and Lower Devonian
254767	24737	29925	Lochkovian	Pragian	419.2	407.6	6753	Brachiopoda	Rhynchonellata	Atrypida	Atrypidae	Punctspinatrypa	gp_mid	-33.67	25.43	302	V. P. Sapelnikov, O. V. Bogoyavlenskaya, and L. I. Mizens, V. P. Shuysky. 1999. Silurian and Early Devonian benthic communities of the Ural-Tien Shan region. In A. J. Boucot and J. D. Lawson (eds.), Paleocommunities--a case study from the Silurian and Lower Devonian
254768	24737	29949	Lochkovian	Pragian	419.2	407.6	6753	Brachiopoda	Rhynchonellata	Atrypida	Atrypinidae	Spirigerina	gp_mid	-33.67	25.43	302	V. P. Sapelnikov, O. V. Bogoyavlenskaya, and L. I. Mizens, V. P. Shuysky. 1999. Silurian and Early Devonian benthic communities of the Ural-Tien Shan region. In A. J. Boucot and J. D. Lawson (eds.), Paleocommunities--a case study from the Silurian and Lower Devonian
254769	24737	29863	Lochkovian	Pragian	419.2	407.6	6753	Brachiopoda	Rhynchonellata	Atrypida	Karpinskiidae	Karpinskia	gp_mid	-33.67	25.43	302	V. P. Sapelnikov, O. V. Bogoyavlenskaya, and L. I. Mizens, V. P. Shuysky. 1999. Silurian and Early Devonian benthic communities of the Ural-Tien Shan region. In A. J. Boucot and J. D. Lawson (eds.), Paleocommunities--a case study from the Silurian and Lower Devonian
254770	24737	29321	Lochkovian	Pragian	419.2	407.6	6753	Brachiopoda	Rhynchonellata	Spiriferida	Cyrtiidae	Havlicekia	gp_mid	-33.67	25.43	302	V. P. Sapelnikov, O. V. Bogoyavlenskaya, and L. I. Mizens, V. P. Shuysky. 1999. Silurian and Early Devonian benthic communities of the Ural-Tien Shan region. In A. J. Boucot and J. D. Lawson (eds.), Paleocommunities--a case study from the Silurian and Lower Devonian
254771	24737	29356	Lochkovian	Pragian	419.2	407.6	6753	Brachiopoda	Rhynchonellata	Spiriferida	Cyrtiidae	Janius	gp_mid	-33.67	25.43	302	V. P. Sapelnikov, O. V. Bogoyavlenskaya, and L. I. Mizens, V. P. Shuysky. 1999. Silurian and Early Devonian benthic communities of the Ural-Tien Shan region. In A. J. Boucot and J. D. Lawson (eds.), Paleocommunities--a case study from the Silurian and Lower Devonian
254772	24737	29584	Lochkovian	Pragian	419.2	407.6	6753	Brachiopoda	Rhynchonellata	Spiriferida	Xenomartiniidae	Quadrithyrina	gp_mid	-33.67	25.43	302	V. P. Sapelnikov, O. V. Bogoyavlenskaya, and L. I. Mizens, V. P. Shuysky. 1999. Silurian and Early Devonian benthic communities of the Ural-Tien Shan region. In A. J. Boucot and J. D. Lawson (eds.), Paleocommunities--a case study from the Silurian and Lower Devonian
254773	24737	29585	Lochkovian	Pragian	419.2	407.6	6753	Brachiopoda	Rhynchonellata	Spiriferida	Xenomartiniidae	Quadrithyris	gp_mid	-33.67	25.43	302	V. P. Sapelnikov, O. V. Bogoyavlenskaya, and L. I. Mizens, V. P. Shuysky. 1999. Silurian and Early Devonian benthic communities of the Ural-Tien Shan region. In A. J. Boucot and J. D. Lawson (eds.), Paleocommunities--a case study from the Silurian and Lower Devonian
255179	24774	29863	Lochkovian	Pragian	419.2	407.6	6753	Brachiopoda	Rhynchonellata	Atrypida	Karpinskiidae	Karpinskia	gp_mid	-33.67	25.43	302	V. P. Sapelnikov, O. V. Bogoyavlenskaya, and L. I. Mizens, V. P. Shuysky. 1999. Silurian and Early Devonian benthic communities of the Ural-Tien Shan region. In A. J. Boucot and J. D. Lawson (eds.), Paleocommunities--a case study from the Silurian and Lower Devonian
255184	24774	311246	Lochkovian	Pragian	419.2	407.6	6753	Brachiopoda	Rhynchonellata	Atrypida	Atrypinidae	Spirigerina	gp_mid	-33.67	25.43	302	V. P. Sapelnikov, O. V. Bogoyavlenskaya, and L. I. Mizens, V. P. Shuysky. 1999. Silurian and Early Devonian benthic communities of the Ural-Tien Shan region. In A. J. Boucot and J. D. Lawson (eds.), Paleocommunities--a case study from the Silurian and Lower Devonian
255185	24774	29896	Lochkovian	Pragian	419.2	407.6	6753	Brachiopoda	Rhynchonellata	Atrypida	Atrypinidae	Neospirigerina	gp_mid	-33.67	25.43	302	V. P. Sapelnikov, O. V. Bogoyavlenskaya, and L. I. Mizens, V. P. Shuysky. 1999. Silurian and Early Devonian benthic communities of the Ural-Tien Shan region. In A. J. Boucot and J. D. Lawson (eds.), Paleocommunities--a case study from the Silurian and Lower Devonian
255186	24774	29784	Lochkovian	Pragian	419.2	407.6	6753	Brachiopoda	Rhynchonellata	Atrypida	Punctatrypidae	Atrypinella	gp_mid	-33.67	25.43	302	V. P. Sapelnikov, O. V. Bogoyavlenskaya, and L. I. Mizens, V. P. Shuysky. 1999. Silurian and Early Devonian benthic communities of the Ural-Tien Shan region. In A. J. Boucot and J. D. Lawson (eds.), Paleocommunities--a case study from the Silurian and Lower Devonian
255187	24774	29924	Lochkovian	Pragian	419.2	407.6	6753	Brachiopoda	Rhynchonellata	Atrypida	Punctatrypidae	Punctatrypa	gp_mid	-33.67	25.43	302	V. P. Sapelnikov, O. V. Bogoyavlenskaya, and L. I. Mizens, V. P. Shuysky. 1999. Silurian and Early Devonian benthic communities of the Ural-Tien Shan region. In A. J. Boucot and J. D. Lawson (eds.), Paleocommunities--a case study from the Silurian and Lower Devonian
255188	24774	28639	Lochkovian	Pragian	419.2	407.6	6753	Brachiopoda	Rhynchonellata	Rhynchonellida	Hebetoechiidae	Lanceomyonia	gp_mid	-33.67	25.43	302	V. P. Sapelnikov, O. V. Bogoyavlenskaya, and L. I. Mizens, V. P. Shuysky. 1999. Silurian and Early Devonian benthic communities of the Ural-Tien Shan region. In A. J. Boucot and J. D. Lawson (eds.), Paleocommunities--a case study from the Silurian and Lower Devonian
764692	81662	29824	Lochkovian		419.2	410.8	27573	Brachiopoda	Rhynchonellata	Atrypida	Atrypidae	Desquamatia	gp_mid	-29.47	25.38	302	V. P. Sapelnikov, M. P. Snigireva, and A. Z. Bikbayev, L. I. Mizens. 1995. Zonal subdivision of Early-Middle Devonian reef deposits of the Urals based on conodonts and brachiopods. Courier Forschungsinstitut Senckenberg 182:399-419
764693	81662	29863	Lochkovian		419.2	410.8	27573	Brachiopoda	Rhynchonellata	Atrypida	Karpinskiidae	Karpinskia	gp_mid	-29.47	25.38	302	V. P. Sapelnikov, M. P. Snigireva, and A. Z. Bikbayev, L. I. Mizens. 1995. Zonal subdivision of Early-Middle Devonian reef deposits of the Urals based on conodonts and brachiopods. Courier Forschungsinstitut Senckenberg 182:399-419
764697	81662	29800	Lochkovian		419.2	410.8	27573	Brachiopoda	Rhynchonellata	Atrypida	Carinatinidae	Carinatina	gp_mid	-29.47	25.38	302	V. P. Sapelnikov, M. P. Snigireva, and A. Z. Bikbayev, L. I. Mizens. 1995. Zonal subdivision of Early-Middle Devonian reef deposits of the Urals based on conodonts and brachiopods. Courier Forschungsinstitut Senckenberg 182:399-419
764699	81662	29896	Lochkovian		419.2	410.8	27573	Brachiopoda	Rhynchonellata	Atrypida	Atrypinidae	Neospirigerina	gp_mid	-29.47	25.38	302	V. P. Sapelnikov, M. P. Snigireva, and A. Z. Bikbayev, L. I. Mizens. 1995. Zonal subdivision of Early-Middle Devonian reef deposits of the Urals based on conodonts and brachiopods. Courier Forschungsinstitut Senckenberg 182:399-419
764700	81662	29863	Lochkovian		419.2	410.8	27573	Brachiopoda	Rhynchonellata	Atrypida	Karpinskiidae	Karpinskia	gp_mid	-29.47	25.38	302	V. P. Sapelnikov, M. P. Snigireva, and A. Z. Bikbayev, L. I. Mizens. 1995. Zonal subdivision of Early-Middle Devonian reef deposits of the Urals based on conodonts and brachiopods. Courier Forschungsinstitut Senckenberg 182:399-419
764702	81662	29586	Lochkovian		419.2	410.8	27573	Brachiopoda	Rhynchonellata	Spiriferida	Reticulariidae	Quasimartinia	gp_mid	-29.47	25.38	302	V. P. Sapelnikov, M. P. Snigireva, and A. Z. Bikbayev, L. I. Mizens. 1995. Zonal subdivision of Early-Middle Devonian reef deposits of the Urals based on conodonts and brachiopods. Courier Forschungsinstitut Senckenberg 182:399-419
766213	81793	27544	Pragian		410.8	407.6	27606	Brachiopoda	Strophomenata	Strophomenida	Rafinesquinidae	Leptaena	gp_mid	-31.33	25.37	302	I. A. Breyvel, M. G. Breyvel, and G. G. Zenkova, V. S. Militsina, M. V. Shurygina, F. E. Yanet. 1977. Stratigrafiya [Stratigraphy]. in T. A. Gorokhova, ed., Biostratigrafiya i fauna rannego Devona vostochnogo sklona Urala [Biostratigraphy and fauna of the Lower Devonian from the Eastern Urals]
766214	81793	27732	Pragian		410.8	407.6	27606	Brachiopoda	Strophomenata	Productida	Strophochonetidae	Parachonetes	gp_mid	-31.33	25.37	302	I. A. Breyvel, M. G. Breyvel, and G. G. Zenkova, V. S. Militsina, M. V. Shurygina, F. E. Yanet. 1977. Stratigrafiya [Stratigraphy]. in T. A. Gorokhova, ed., Biostratigrafiya i fauna rannego Devona vostochnogo sklona Urala [Biostratigraphy and fauna of the Lower Devonian from the Eastern Urals]
766215	81793	110290	Pragian		410.8	407.6	27606	Brachiopoda	Strophomenata	Strophomenida	Strophodontidae	Strophomena (Strophodonta)	gp_mid	-31.33	25.37	302	I. A. Breyvel, M. G. Breyvel, and G. G. Zenkova, V. S. Militsina, M. V. Shurygina, F. E. Yanet. 1977. Stratigrafiya [Stratigraphy]. in T. A. Gorokhova, ed., Biostratigrafiya i fauna rannego Devona vostochnogo sklona Urala [Biostratigraphy and fauna of the Lower Devonian from the Eastern Urals]
766221	81793	28669	Pragian		410.8	407.6	27606	Brachiopoda	Rhynchonellata	Rhynchonellida	Trigonirhynchiidae	Losvia	gp_mid	-31.33	25.37	302	I. A. Breyvel, M. G. Breyvel, and G. G. Zenkova, V. S. Militsina, M. V. Shurygina, F. E. Yanet. 1977. Stratigrafiya [Stratigraphy]. in T. A. Gorokhova, ed., Biostratigrafiya i fauna rannego Devona vostochnogo sklona Urala [Biostratigraphy and fauna of the Lower Devonian from the Eastern Urals]
766222	81793	28932	Pragian		410.8	407.6	27606	Brachiopoda	Rhynchonellata	Rhynchonellida	Rhynchotrematidae	Stegerhynchus	gp_mid	-31.33	25.37	302	I. A. Breyvel, M. G. Breyvel, and G. G. Zenkova, V. S. Militsina, M. V. Shurygina, F. E. Yanet. 1977. Stratigrafiya [Stratigraphy]. in T. A. Gorokhova, ed., Biostratigrafiya i fauna rannego Devona vostochnogo sklona Urala [Biostratigraphy and fauna of the Lower Devonian from the Eastern Urals]
766223	81793	28918	Pragian		410.8	407.6	27606	Brachiopoda	Rhynchonellata	Rhynchonellida	Machaerariidae	Sicorhyncha	gp_mid	-31.33	25.37	302	I. A. Breyvel, M. G. Breyvel, and G. G. Zenkova, V. S. Militsina, M. V. Shurygina, F. E. Yanet. 1977. Stratigrafiya [Stratigraphy]. in T. A. Gorokhova, ed., Biostratigrafiya i fauna rannego Devona vostochnogo sklona Urala [Biostratigraphy and fauna of the Lower Devonian from the Eastern Urals]
766224	81793	28656	Pragian		410.8	407.6	27606	Brachiopoda	Rhynchonellata	Rhynchonellida	Camarotoechiidae	Linguopugnoides	gp_mid	-31.33	25.37	302	I. A. Breyvel, M. G. Breyvel, and G. G. Zenkova, V. S. Militsina, M. V. Shurygina, F. E. Yanet. 1977. Stratigrafiya [Stratigraphy]. in T. A. Gorokhova, ed., Biostratigrafiya i fauna rannego Devona vostochnogo sklona Urala [Biostratigraphy and fauna of the Lower Devonian from the Eastern Urals]
766225	81793	28926	Pragian		410.8	407.6	27606	Brachiopoda	Rhynchonellata	Rhynchonellida	Hebetoechiidae	Sphaerirhynchia	gp_mid	-31.33	25.37	302	I. A. Breyvel, M. G. Breyvel, and G. G. Zenkova, V. S. Militsina, M. V. Shurygina, F. E. Yanet. 1977. Stratigrafiya [Stratigraphy]. in T. A. Gorokhova, ed., Biostratigrafiya i fauna rannego Devona vostochnogo sklona Urala [Biostratigraphy and fauna of the Lower Devonian from the Eastern Urals]
766226	81793	28462	Pragian		410.8	407.6	27606	Brachiopoda	Rhynchonellata	Rhynchonellida	Innaechiidae	Corvinopugnax	gp_mid	-31.33	25.37	302	I. A. Breyvel, M. G. Breyvel, and G. G. Zenkova, V. S. Militsina, M. V. Shurygina, F. E. Yanet. 1977. Stratigrafiya [Stratigraphy]. in T. A. Gorokhova, ed., Biostratigrafiya i fauna rannego Devona vostochnogo sklona Urala [Biostratigraphy and fauna of the Lower Devonian from the Eastern Urals]
766227	81793	29949	Pragian		410.8	407.6	27606	Brachiopoda	Rhynchonellata	Atrypida	Atrypinidae	Spirigerina	gp_mid	-31.33	25.37	302	I. A. Breyvel, M. G. Breyvel, and G. G. Zenkova, V. S. Militsina, M. V. Shurygina, F. E. Yanet. 1977. Stratigrafiya [Stratigraphy]. in T. A. Gorokhova, ed., Biostratigrafiya i fauna rannego Devona vostochnogo sklona Urala [Biostratigraphy and fauna of the Lower Devonian from the Eastern Urals]
766228	81793	29863	Pragian		410.8	407.6	27606	Brachiopoda	Rhynchonellata	Atrypida	Karpinskiidae	Karpinskia	gp_mid	-31.33	25.37	302	I. A. Breyvel, M. G. Breyvel, and G. G. Zenkova, V. S. Militsina, M. V. Shurygina, F. E. Yanet. 1977. Stratigrafiya [Stratigraphy]. in T. A. Gorokhova, ed., Biostratigrafiya i fauna rannego Devona vostochnogo sklona Urala [Biostratigraphy and fauna of the Lower Devonian from the Eastern Urals]
766229	81793	29946	Pragian		410.8	407.6	27606	Brachiopoda	Rhynchonellata	Atrypida	Atrypidae	Spinatrypa	gp_mid	-31.33	25.37	302	I. A. Breyvel, M. G. Breyvel, and G. G. Zenkova, V. S. Militsina, M. V. Shurygina, F. E. Yanet. 1977. Stratigrafiya [Stratigraphy]. in T. A. Gorokhova, ed., Biostratigrafiya i fauna rannego Devona vostochnogo sklona Urala [Biostratigraphy and fauna of the Lower Devonian from the Eastern Urals]
766230	81793	29800	Pragian		410.8	407.6	27606	Brachiopoda	Rhynchonellata	Atrypida	Carinatinidae	Carinatina	gp_mid	-31.33	25.37	302	I. A. Breyvel, M. G. Breyvel, and G. G. Zenkova, V. S. Militsina, M. V. Shurygina, F. E. Yanet. 1977. Stratigrafiya [Stratigraphy]. in T. A. Gorokhova, ed., Biostratigrafiya i fauna rannego Devona vostochnogo sklona Urala [Biostratigraphy and fauna of the Lower Devonian from the Eastern Urals]
766231	81793	29584	Pragian		410.8	407.6	27606	Brachiopoda	Rhynchonellata	Spiriferida	Xenomartiniidae	Quadrithyrina	gp_mid	-31.33	25.37	302	I. A. Breyvel, M. G. Breyvel, and G. G. Zenkova, V. S. Militsina, M. V. Shurygina, F. E. Yanet. 1977. Stratigrafiya [Stratigraphy]. in T. A. Gorokhova, ed., Biostratigrafiya i fauna rannego Devona vostochnogo sklona Urala [Biostratigraphy and fauna of the Lower Devonian from the Eastern Urals]
766232	81793	29210	Pragian		410.8	407.6	27606	Brachiopoda	Rhynchonellata	Spiriferida	Cyrtinopsidae	Cyrtinopsis	gp_mid	-31.33	25.37	302	I. A. Breyvel, M. G. Breyvel, and G. G. Zenkova, V. S. Militsina, M. V. Shurygina, F. E. Yanet. 1977. Stratigrafiya [Stratigraphy]. in T. A. Gorokhova, ed., Biostratigrafiya i fauna rannego Devona vostochnogo sklona Urala [Biostratigraphy and fauna of the Lower Devonian from the Eastern Urals]
765869	81750	27071	Pragian		410.8	407.6	27606	Brachiopoda	Strophomenata	Orthotetida	Areostrophiidae	Aesopomum	gp_mid	-31.36	25.35	302	I. A. Breyvel, M. G. Breyvel, and G. G. Zenkova, V. S. Militsina, M. V. Shurygina, F. E. Yanet. 1977. Stratigrafiya [Stratigraphy]. in T. A. Gorokhova, ed., Biostratigrafiya i fauna rannego Devona vostochnogo sklona Urala [Biostratigraphy and fauna of the Lower Devonian from the Eastern Urals]
765870	81750	110290	Pragian		410.8	407.6	27606	Brachiopoda	Strophomenata	Strophomenida	Strophodontidae	Strophomena (Strophodonta)	gp_mid	-31.36	25.35	302	I. A. Breyvel, M. G. Breyvel, and G. G. Zenkova, V. S. Militsina, M. V. Shurygina, F. E. Yanet. 1977. Stratigrafiya [Stratigraphy]. in T. A. Gorokhova, ed., Biostratigrafiya i fauna rannego Devona vostochnogo sklona Urala [Biostratigraphy and fauna of the Lower Devonian from the Eastern Urals]
765871	81750	26816	Pragian		410.8	407.6	27606	Brachiopoda	Rhynchonellata	Orthida	Dalmanellidae	Isorthis	gp_mid	-31.36	25.35	302	I. A. Breyvel, M. G. Breyvel, and G. G. Zenkova, V. S. Militsina, M. V. Shurygina, F. E. Yanet. 1977. Stratigrafiya [Stratigraphy]. in T. A. Gorokhova, ed., Biostratigrafiya i fauna rannego Devona vostochnogo sklona Urala [Biostratigraphy and fauna of the Lower Devonian from the Eastern Urals]
766061	81750	28918	Pragian		410.8	407.6	27606	Brachiopoda	Rhynchonellata	Rhynchonellida	Machaerariidae	Sicorhyncha	gp_mid	-31.36	25.35	302	I. A. Breyvel, M. G. Breyvel, and G. G. Zenkova, V. S. Militsina, M. V. Shurygina, F. E. Yanet. 1977. Stratigrafiya [Stratigraphy]. in T. A. Gorokhova, ed., Biostratigrafiya i fauna rannego Devona vostochnogo sklona Urala [Biostratigraphy and fauna of the Lower Devonian from the Eastern Urals]
766062	81750	28669	Pragian		410.8	407.6	27606	Brachiopoda	Rhynchonellata	Rhynchonellida	Trigonirhynchiidae	Losvia	gp_mid	-31.36	25.35	302	I. A. Breyvel, M. G. Breyvel, and G. G. Zenkova, V. S. Militsina, M. V. Shurygina, F. E. Yanet. 1977. Stratigrafiya [Stratigraphy]. in T. A. Gorokhova, ed., Biostratigrafiya i fauna rannego Devona vostochnogo sklona Urala [Biostratigraphy and fauna of the Lower Devonian from the Eastern Urals]
766063	81750	28656	Pragian		410.8	407.6	27606	Brachiopoda	Rhynchonellata	Rhynchonellida	Camarotoechiidae	Linguopugnoides	gp_mid	-31.36	25.35	302	I. A. Breyvel, M. G. Breyvel, and G. G. Zenkova, V. S. Militsina, M. V. Shurygina, F. E. Yanet. 1977. Stratigrafiya [Stratigraphy]. in T. A. Gorokhova, ed., Biostratigrafiya i fauna rannego Devona vostochnogo sklona Urala [Biostratigraphy and fauna of the Lower Devonian from the Eastern Urals]
766064	81750	28926	Pragian		410.8	407.6	27606	Brachiopoda	Rhynchonellata	Rhynchonellida	Hebetoechiidae	Sphaerirhynchia	gp_mid	-31.36	25.35	302	I. A. Breyvel, M. G. Breyvel, and G. G. Zenkova, V. S. Militsina, M. V. Shurygina, F. E. Yanet. 1977. Stratigrafiya [Stratigraphy]. in T. A. Gorokhova, ed., Biostratigrafiya i fauna rannego Devona vostochnogo sklona Urala [Biostratigraphy and fauna of the Lower Devonian from the Eastern Urals]
766065	81750	28896	Pragian		410.8	407.6	27606	Brachiopoda	Rhynchonellata	Rhynchonellida	Yunnanellidae	Schnurella	gp_mid	-31.36	25.35	302	I. A. Breyvel, M. G. Breyvel, and G. G. Zenkova, V. S. Militsina, M. V. Shurygina, F. E. Yanet. 1977. Stratigrafiya [Stratigraphy]. in T. A. Gorokhova, ed., Biostratigrafiya i fauna rannego Devona vostochnogo sklona Urala [Biostratigraphy and fauna of the Lower Devonian from the Eastern Urals]
766066	81750	29863	Pragian		410.8	407.6	27606	Brachiopoda	Rhynchonellata	Atrypida	Karpinskiidae	Karpinskia	gp_mid	-31.36	25.35	302	I. A. Breyvel, M. G. Breyvel, and G. G. Zenkova, V. S. Militsina, M. V. Shurygina, F. E. Yanet. 1977. Stratigrafiya [Stratigraphy]. in T. A. Gorokhova, ed., Biostratigrafiya i fauna rannego Devona vostochnogo sklona Urala [Biostratigraphy and fauna of the Lower Devonian from the Eastern Urals]
766067	81750	29824	Pragian		410.8	407.6	27606	Brachiopoda	Rhynchonellata	Atrypida	Atrypidae	Desquamatia	gp_mid	-31.36	25.35	302	I. A. Breyvel, M. G. Breyvel, and G. G. Zenkova, V. S. Militsina, M. V. Shurygina, F. E. Yanet. 1977. Stratigrafiya [Stratigraphy]. in T. A. Gorokhova, ed., Biostratigrafiya i fauna rannego Devona vostochnogo sklona Urala [Biostratigraphy and fauna of the Lower Devonian from the Eastern Urals]
766068	81750	29946	Pragian		410.8	407.6	27606	Brachiopoda	Rhynchonellata	Atrypida	Atrypidae	Spinatrypa	gp_mid	-31.36	25.35	302	I. A. Breyvel, M. G. Breyvel, and G. G. Zenkova, V. S. Militsina, M. V. Shurygina, F. E. Yanet. 1977. Stratigrafiya [Stratigraphy]. in T. A. Gorokhova, ed., Biostratigrafiya i fauna rannego Devona vostochnogo sklona Urala [Biostratigraphy and fauna of the Lower Devonian from the Eastern Urals]
766069	81750	29946	Pragian		410.8	407.6	27606	Brachiopoda	Rhynchonellata	Atrypida	Atrypidae	Spinatrypa	gp_mid	-31.36	25.35	302	I. A. Breyvel, M. G. Breyvel, and G. G. Zenkova, V. S. Militsina, M. V. Shurygina, F. E. Yanet. 1977. Stratigrafiya [Stratigraphy]. in T. A. Gorokhova, ed., Biostratigrafiya i fauna rannego Devona vostochnogo sklona Urala [Biostratigraphy and fauna of the Lower Devonian from the Eastern Urals]
766070	81750	29949	Pragian		410.8	407.6	27606	Brachiopoda	Rhynchonellata	Atrypida	Atrypinidae	Spirigerina	gp_mid	-31.36	25.35	302	I. A. Breyvel, M. G. Breyvel, and G. G. Zenkova, V. S. Militsina, M. V. Shurygina, F. E. Yanet. 1977. Stratigrafiya [Stratigraphy]. in T. A. Gorokhova, ed., Biostratigrafiya i fauna rannego Devona vostochnogo sklona Urala [Biostratigraphy and fauna of the Lower Devonian from the Eastern Urals]
766071	81750	29784	Pragian		410.8	407.6	27606	Brachiopoda	Rhynchonellata	Atrypida	Punctatrypidae	Atrypinella	gp_mid	-31.36	25.35	302	I. A. Breyvel, M. G. Breyvel, and G. G. Zenkova, V. S. Militsina, M. V. Shurygina, F. E. Yanet. 1977. Stratigrafiya [Stratigraphy]. in T. A. Gorokhova, ed., Biostratigrafiya i fauna rannego Devona vostochnogo sklona Urala [Biostratigraphy and fauna of the Lower Devonian from the Eastern Urals]
766072	81750	29584	Pragian		410.8	407.6	27606	Brachiopoda	Rhynchonellata	Spiriferida	Xenomartiniidae	Quadrithyrina	gp_mid	-31.36	25.35	302	I. A. Breyvel, M. G. Breyvel, and G. G. Zenkova, V. S. Militsina, M. V. Shurygina, F. E. Yanet. 1977. Stratigrafiya [Stratigraphy]. in T. A. Gorokhova, ed., Biostratigrafiya i fauna rannego Devona vostochnogo sklona Urala [Biostratigraphy and fauna of the Lower Devonian from the Eastern Urals]
766073	81750	29584	Pragian		410.8	407.6	27606	Brachiopoda	Rhynchonellata	Spiriferida	Xenomartiniidae	Quadrithyrina	gp_mid	-31.36	25.35	302	I. A. Breyvel, M. G. Breyvel, and G. G. Zenkova, V. S. Militsina, M. V. Shurygina, F. E. Yanet. 1977. Stratigrafiya [Stratigraphy]. in T. A. Gorokhova, ed., Biostratigrafiya i fauna rannego Devona vostochnogo sklona Urala [Biostratigraphy and fauna of the Lower Devonian from the Eastern Urals]
766074	81750	29356	Pragian		410.8	407.6	27606	Brachiopoda	Rhynchonellata	Spiriferida	Cyrtiidae	Janius	gp_mid	-31.36	25.35	302	I. A. Breyvel, M. G. Breyvel, and G. G. Zenkova, V. S. Militsina, M. V. Shurygina, F. E. Yanet. 1977. Stratigrafiya [Stratigraphy]. in T. A. Gorokhova, ed., Biostratigrafiya i fauna rannego Devona vostochnogo sklona Urala [Biostratigraphy and fauna of the Lower Devonian from the Eastern Urals]
766075	81750	29356	Pragian		410.8	407.6	27606	Brachiopoda	Rhynchonellata	Spiriferida	Cyrtiidae	Janius	gp_mid	-31.36	25.35	302	I. A. Breyvel, M. G. Breyvel, and G. G. Zenkova, V. S. Militsina, M. V. Shurygina, F. E. Yanet. 1977. Stratigrafiya [Stratigraphy]. in T. A. Gorokhova, ed., Biostratigrafiya i fauna rannego Devona vostochnogo sklona Urala [Biostratigraphy and fauna of the Lower Devonian from the Eastern Urals]
766076	81750	29342	Pragian		410.8	407.6	27606	Brachiopoda	Rhynchonellata	Spiriferida	Hysterolitidae	Hysterolites	gp_mid	-31.36	25.35	302	I. A. Breyvel, M. G. Breyvel, and G. G. Zenkova, V. S. Militsina, M. V. Shurygina, F. E. Yanet. 1977. Stratigrafiya [Stratigraphy]. in T. A. Gorokhova, ed., Biostratigrafiya i fauna rannego Devona vostochnogo sklona Urala [Biostratigraphy and fauna of the Lower Devonian from the Eastern Urals]
766077	81750	29947	Pragian		410.8	407.6	27606	Brachiopoda	Rhynchonellata	Atrypida	Atrypidae	Spinatrypina	gp_mid	-31.36	25.35	302	I. A. Breyvel, M. G. Breyvel, and G. G. Zenkova, V. S. Militsina, M. V. Shurygina, F. E. Yanet. 1977. Stratigrafiya [Stratigraphy]. in T. A. Gorokhova, ed., Biostratigrafiya i fauna rannego Devona vostochnogo sklona Urala [Biostratigraphy and fauna of the Lower Devonian from the Eastern Urals]
763365	81605	28645	Lochkovian	Pragian	419.2	407.6	27534	Brachiopoda	Rhynchonellata	Rhynchonellida	Machaerariidae	Latonotoechia	gp_mid	-42.85	25.25	302	A. I. Pershina and V. S. Tsyganko. 1980. Novyye dannyye po stratigrafii siluriyskikh i devonskikh otlozheniy yugo-vostochnogo okonchaniya Pay-Khoya [New data on the stratigraphy of the Silurian and Devonian deposits of the southeastern end of the Pay-Khoy]. Trudi Instituta Geologii, Komi Filial 33:3-19
763366	81605	28484	Lochkovian	Pragian	419.2	407.6	27534	Brachiopoda	Rhynchonellata	Rhynchonellida	Innaechiidae	Decoropugnax	gp_mid	-42.85	25.25	302	A. I. Pershina and V. S. Tsyganko. 1980. Novyye dannyye po stratigrafii siluriyskikh i devonskikh otlozheniy yugo-vostochnogo okonchaniya Pay-Khoya [New data on the stratigraphy of the Silurian and Devonian deposits of the southeastern end of the Pay-Khoy]. Trudi Instituta Geologii, Komi Filial 33:3-19
763367	81605	311246	Lochkovian	Pragian	419.2	407.6	27534	Brachiopoda	Rhynchonellata	Atrypida	Atrypinidae	Spirigerina	gp_mid	-42.85	25.25	302	A. I. Pershina and V. S. Tsyganko. 1980. Novyye dannyye po stratigrafii siluriyskikh i devonskikh otlozheniy yugo-vostochnogo okonchaniya Pay-Khoya [New data on the stratigraphy of the Silurian and Devonian deposits of the southeastern end of the Pay-Khoy]. Trudi Instituta Geologii, Komi Filial 33:3-19
763368	81605	29584	Lochkovian	Pragian	419.2	407.6	27534	Brachiopoda	Rhynchonellata	Spiriferida	Xenomartiniidae	Quadrithyrina	gp_mid	-42.85	25.25	302	A. I. Pershina and V. S. Tsyganko. 1980. Novyye dannyye po stratigrafii siluriyskikh i devonskikh otlozheniy yugo-vostochnogo okonchaniya Pay-Khoya [New data on the stratigraphy of the Silurian and Devonian deposits of the southeastern end of the Pay-Khoy]. Trudi Instituta Geologii, Komi Filial 33:3-19
763369	81605	29276	Lochkovian	Pragian	419.2	407.6	27534	Brachiopoda	Rhynchonellata	Spiriferida	Cyrtiidae	Eospirifer	gp_mid	-42.85	25.25	302	A. I. Pershina and V. S. Tsyganko. 1980. Novyye dannyye po stratigrafii siluriyskikh i devonskikh otlozheniy yugo-vostochnogo okonchaniya Pay-Khoya [New data on the stratigraphy of the Silurian and Devonian deposits of the southeastern end of the Pay-Khoy]. Trudi Instituta Geologii, Komi Filial 33:3-19
763370	81605	29321	Lochkovian	Pragian	419.2	407.6	27534	Brachiopoda	Rhynchonellata	Spiriferida	Cyrtiidae	Havlicekia	gp_mid	-42.85	25.25	302	A. I. Pershina and V. S. Tsyganko. 1980. Novyye dannyye po stratigrafii siluriyskikh i devonskikh otlozheniy yugo-vostochnogo okonchaniya Pay-Khoya [New data on the stratigraphy of the Silurian and Devonian deposits of the southeastern end of the Pay-Khoy]. Trudi Instituta Geologii, Komi Filial 33:3-19
763376	81605	29779	Lochkovian	Pragian	419.2	407.6	27534	Brachiopoda	Rhynchonellata	Atrypida	Atrypidae	Atrypa	gp_mid	-42.85	25.25	302	A. I. Pershina and V. S. Tsyganko. 1980. Novyye dannyye po stratigrafii siluriyskikh i devonskikh otlozheniy yugo-vostochnogo okonchaniya Pay-Khoya [New data on the stratigraphy of the Silurian and Devonian deposits of the southeastern end of the Pay-Khoy]. Trudi Instituta Geologii, Komi Filial 33:3-19
763377	81605	29800	Lochkovian	Pragian	419.2	407.6	27534	Brachiopoda	Rhynchonellata	Atrypida	Carinatinidae	Carinatina	gp_mid	-42.85	25.25	302	A. I. Pershina and V. S. Tsyganko. 1980. Novyye dannyye po stratigrafii siluriyskikh i devonskikh otlozheniy yugo-vostochnogo okonchaniya Pay-Khoya [New data on the stratigraphy of the Silurian and Devonian deposits of the southeastern end of the Pay-Khoy]. Trudi Instituta Geologii, Komi Filial 33:3-19
763378	81605	29863	Lochkovian	Pragian	419.2	407.6	27534	Brachiopoda	Rhynchonellata	Atrypida	Karpinskiidae	Karpinskia	gp_mid	-42.85	25.25	302	A. I. Pershina and V. S. Tsyganko. 1980. Novyye dannyye po stratigrafii siluriyskikh i devonskikh otlozheniy yugo-vostochnogo okonchaniya Pay-Khoya [New data on the stratigraphy of the Silurian and Devonian deposits of the southeastern end of the Pay-Khoy]. Trudi Instituta Geologii, Komi Filial 33:3-19
763389	81605	28728	Lochkovian	Pragian	419.2	407.6	27534	Brachiopoda	Rhynchonellata	Rhynchonellida	Trigonirhynchiidae	Nymphorhynchia	gp_mid	-42.85	25.25	302	A. I. Pershina and V. S. Tsyganko. 1980. Novyye dannyye po stratigrafii siluriyskikh i devonskikh otlozheniy yugo-vostochnogo okonchaniya Pay-Khoya [New data on the stratigraphy of the Silurian and Devonian deposits of the southeastern end of the Pay-Khoy]. Trudi Instituta Geologii, Komi Filial 33:3-19
763390	81605	313907	Lochkovian	Pragian	419.2	407.6	27534	Brachiopoda	Rhynchonellata	Atrypida	Atrypidae	Pseudoatrypa	gp_mid	-42.85	25.25	302	A. I. Pershina and V. S. Tsyganko. 1980. Novyye dannyye po stratigrafii siluriyskikh i devonskikh otlozheniy yugo-vostochnogo okonchaniya Pay-Khoya [New data on the stratigraphy of the Silurian and Devonian deposits of the southeastern end of the Pay-Khoy]. Trudi Instituta Geologii, Komi Filial 33:3-19
763391	81605	29800	Lochkovian	Pragian	419.2	407.6	27534	Brachiopoda	Rhynchonellata	Atrypida	Carinatinidae	Carinatina	gp_mid	-42.85	25.25	302	A. I. Pershina and V. S. Tsyganko. 1980. Novyye dannyye po stratigrafii siluriyskikh i devonskikh otlozheniy yugo-vostochnogo okonchaniya Pay-Khoya [New data on the stratigraphy of the Silurian and Devonian deposits of the southeastern end of the Pay-Khoy]. Trudi Instituta Geologii, Komi Filial 33:3-19
763392	81605	29925	Lochkovian	Pragian	419.2	407.6	27534	Brachiopoda	Rhynchonellata	Atrypida	Atrypidae	Punctspinatrypa	gp_mid	-42.85	25.25	302	A. I. Pershina and V. S. Tsyganko. 1980. Novyye dannyye po stratigrafii siluriyskikh i devonskikh otlozheniy yugo-vostochnogo okonchaniya Pay-Khoya [New data on the stratigraphy of the Silurian and Devonian deposits of the southeastern end of the Pay-Khoy]. Trudi Instituta Geologii, Komi Filial 33:3-19
763393	81605	126037	Lochkovian	Pragian	419.2	407.6	27534	Brachiopoda	Rhynchonellata	Atrypida	Karpinskiidae	Mimatrypa	gp_mid	-42.85	25.25	302	A. I. Pershina and V. S. Tsyganko. 1980. Novyye dannyye po stratigrafii siluriyskikh i devonskikh otlozheniy yugo-vostochnogo okonchaniya Pay-Khoya [New data on the stratigraphy of the Silurian and Devonian deposits of the southeastern end of the Pay-Khoy]. Trudi Instituta Geologii, Komi Filial 33:3-19
763394	81605	29863	Lochkovian	Pragian	419.2	407.6	27534	Brachiopoda	Rhynchonellata	Atrypida	Karpinskiidae	Karpinskia	gp_mid	-42.85	25.25	302	A. I. Pershina and V. S. Tsyganko. 1980. Novyye dannyye po stratigrafii siluriyskikh i devonskikh otlozheniy yugo-vostochnogo okonchaniya Pay-Khoya [New data on the stratigraphy of the Silurian and Devonian deposits of the southeastern end of the Pay-Khoy]. Trudi Instituta Geologii, Komi Filial 33:3-19
763395	81605	29356	Lochkovian	Pragian	419.2	407.6	27534	Brachiopoda	Rhynchonellata	Spiriferida	Cyrtiidae	Janius	gp_mid	-42.85	25.25	302	A. I. Pershina and V. S. Tsyganko. 1980. Novyye dannyye po stratigrafii siluriyskikh i devonskikh otlozheniy yugo-vostochnogo okonchaniya Pay-Khoya [New data on the stratigraphy of the Silurian and Devonian deposits of the southeastern end of the Pay-Khoy]. Trudi Instituta Geologii, Komi Filial 33:3-19
763396	81605	28669	Lochkovian	Pragian	419.2	407.6	27534	Brachiopoda	Rhynchonellata	Rhynchonellida	Trigonirhynchiidae	Losvia	gp_mid	-42.85	25.25	302	A. I. Pershina and V. S. Tsyganko. 1980. Novyye dannyye po stratigrafii siluriyskikh i devonskikh otlozheniy yugo-vostochnogo okonchaniya Pay-Khoya [New data on the stratigraphy of the Silurian and Devonian deposits of the southeastern end of the Pay-Khoy]. Trudi Instituta Geologii, Komi Filial 33:3-19
763397	81605	29222	Lochkovian	Pragian	419.2	407.6	27534	Brachiopoda	Rhynchonellata	Spiriferida	Delthyrididae	Delthyris	gp_mid	-42.85	25.25	302	A. I. Pershina and V. S. Tsyganko. 1980. Novyye dannyye po stratigrafii siluriyskikh i devonskikh otlozheniy yugo-vostochnogo okonchaniya Pay-Khoya [New data on the stratigraphy of the Silurian and Devonian deposits of the southeastern end of the Pay-Khoy]. Trudi Instituta Geologii, Komi Filial 33:3-19
763398	81605	29276	Lochkovian	Pragian	419.2	407.6	27534	Brachiopoda	Rhynchonellata	Spiriferida	Cyrtiidae	Eospirifer	gp_mid	-42.85	25.25	302	A. I. Pershina and V. S. Tsyganko. 1980. Novyye dannyye po stratigrafii siluriyskikh i devonskikh otlozheniy yugo-vostochnogo okonchaniya Pay-Khoya [New data on the stratigraphy of the Silurian and Devonian deposits of the southeastern end of the Pay-Khoy]. Trudi Instituta Geologii, Komi Filial 33:3-19
237387	23695	29863	Pragian		410.8	407.6	6753	Brachiopoda	Rhynchonellata	Atrypida	Karpinskiidae	Karpinskia	gp_mid	-23.48	25.17	302	V. P. Sapelnikov, O. V. Bogoyavlenskaya, and L. I. Mizens, V. P. Shuysky. 1999. Silurian and Early Devonian benthic communities of the Ural-Tien Shan region. In A. J. Boucot and J. D. Lawson (eds.), Paleocommunities--a case study from the Silurian and Lower Devonian
244888	24018	29863	Pragian		410.8	407.6	6795	Brachiopoda	Rhynchonellata	Atrypida	Karpinskiidae	Karpinskia	gp_mid	-31.86	24.6	302	A. I. Antoshkina. 1999. Origin and evolution of lower Paleozoic reefs in the Pechora Urals, Russia. Bulletin of Canadian Petroleum Geology 47(2):85-103
157349	13943	28645	Pragian		410.8	407.6	6172	Brachiopoda	Rhynchonellata	Rhynchonellida	Machaerariidae	Latonotoechia	gp_mid	-22.23	24.47	302	A. P. Tyazheva and R. A. Zhavoronkova. 1977. Southern Urals. in A. Martinsson, ed. The Silurian-Devonian boundary (IUGS, Series A, Number 5). Schweizerbart'sche, Stuttgart.
764344	81649	307199	Pragian		410.8	407.6	27569	Brachiopoda	Rhynchonellata	Orthida	Dicoelosiidae	Dicoelosia	gp_mid	-22.12	24.32	302	A. P. Tyazheva, R. A. Zhavoronkova, and A. A. Garifullina. 1976. Korally i brakhiopody nizhnego devona Yuzhnogo Urala [Corals and brachiopods from the lower Devonian of the Southern Urals]
764354	81649	310175	Pragian		410.8	407.6	27569	Brachiopoda	Strophomenata	Strophomenida	Rafinesquinidae	Leptaenopyxis	gp_mid	-22.12	24.32	302	A. P. Tyazheva, R. A. Zhavoronkova, and A. A. Garifullina. 1976. Korally i brakhiopody nizhnego devona Yuzhnogo Urala [Corals and brachiopods from the lower Devonian of the Southern Urals]
764355	81649	27269	Pragian		410.8	407.6	27569	Brachiopoda	Strophomenata	Strophomenida	Douvillinidae	Cymostrophia	gp_mid	-22.12	24.32	302	A. P. Tyazheva, R. A. Zhavoronkova, and A. A. Garifullina. 1976. Korally i brakhiopody nizhnego devona Yuzhnogo Urala [Corals and brachiopods from the lower Devonian of the Southern Urals]
764356	81649	27269	Pragian		410.8	407.6	27569	Brachiopoda	Strophomenata	Strophomenida	Douvillinidae	Cymostrophia	gp_mid	-22.12	24.32	302	A. P. Tyazheva, R. A. Zhavoronkova, and A. A. Garifullina. 1976. Korally i brakhiopody nizhnego devona Yuzhnogo Urala [Corals and brachiopods from the lower Devonian of the Southern Urals]
764357	81649	28932	Pragian		410.8	407.6	27569	Brachiopoda	Rhynchonellata	Rhynchonellida	Rhynchotrematidae	Stegerhynchus	gp_mid	-22.12	24.32	302	A. P. Tyazheva, R. A. Zhavoronkova, and A. A. Garifullina. 1976. Korally i brakhiopody nizhnego devona Yuzhnogo Urala [Corals and brachiopods from the lower Devonian of the Southern Urals]
764358	81649	28645	Pragian		410.8	407.6	27569	Brachiopoda	Rhynchonellata	Rhynchonellida	Machaerariidae	Latonotoechia	gp_mid	-22.12	24.32	302	A. P. Tyazheva, R. A. Zhavoronkova, and A. A. Garifullina. 1976. Korally i brakhiopody nizhnego devona Yuzhnogo Urala [Corals and brachiopods from the lower Devonian of the Southern Urals]
764359	81649	28656	Pragian		410.8	407.6	27569	Brachiopoda	Rhynchonellata	Rhynchonellida	Camarotoechiidae	Linguopugnoides	gp_mid	-22.12	24.32	302	A. P. Tyazheva, R. A. Zhavoronkova, and A. A. Garifullina. 1976. Korally i brakhiopody nizhnego devona Yuzhnogo Urala [Corals and brachiopods from the lower Devonian of the Southern Urals]
764360	81649	28656	Pragian		410.8	407.6	27569	Brachiopoda	Rhynchonellata	Rhynchonellida	Camarotoechiidae	Linguopugnoides	gp_mid	-22.12	24.32	302	A. P. Tyazheva, R. A. Zhavoronkova, and A. A. Garifullina. 1976. Korally i brakhiopody nizhnego devona Yuzhnogo Urala [Corals and brachiopods from the lower Devonian of the Southern Urals]
764361	81649	28656	Pragian		410.8	407.6	27569	Brachiopoda	Rhynchonellata	Rhynchonellida	Camarotoechiidae	Linguopugnoides	gp_mid	-22.12	24.32	302	A. P. Tyazheva, R. A. Zhavoronkova, and A. A. Garifullina. 1976. Korally i brakhiopody nizhnego devona Yuzhnogo Urala [Corals and brachiopods from the lower Devonian of the Southern Urals]
764362	81649	28669	Pragian		410.8	407.6	27569	Brachiopoda	Rhynchonellata	Rhynchonellida	Trigonirhynchiidae	Losvia	gp_mid	-22.12	24.32	302	A. P. Tyazheva, R. A. Zhavoronkova, and A. A. Garifullina. 1976. Korally i brakhiopody nizhnego devona Yuzhnogo Urala [Corals and brachiopods from the lower Devonian of the Southern Urals]
764363	81649	28669	Pragian		410.8	407.6	27569	Brachiopoda	Rhynchonellata	Rhynchonellida	Trigonirhynchiidae	Losvia	gp_mid	-22.12	24.32	302	A. P. Tyazheva, R. A. Zhavoronkova, and A. A. Garifullina. 1976. Korally i brakhiopody nizhnego devona Yuzhnogo Urala [Corals and brachiopods from the lower Devonian of the Southern Urals]
764364	81649	28896	Pragian		410.8	407.6	27569	Brachiopoda	Rhynchonellata	Rhynchonellida	Yunnanellidae	Schnurella	gp_mid	-22.12	24.32	302	A. P. Tyazheva, R. A. Zhavoronkova, and A. A. Garifullina. 1976. Korally i brakhiopody nizhnego devona Yuzhnogo Urala [Corals and brachiopods from the lower Devonian of the Southern Urals]
764365	81649	28554	Pragian		410.8	407.6	27569	Brachiopoda	Rhynchonellata	Rhynchonellida	Glossinotoechiidae	Glossinulus	gp_mid	-22.12	24.32	302	A. P. Tyazheva, R. A. Zhavoronkova, and A. A. Garifullina. 1976. Korally i brakhiopody nizhnego devona Yuzhnogo Urala [Corals and brachiopods from the lower Devonian of the Southern Urals]
764366	81649	29779	Pragian		410.8	407.6	27569	Brachiopoda	Rhynchonellata	Atrypida	Atrypidae	Atrypa	gp_mid	-22.12	24.32	302	A. P. Tyazheva, R. A. Zhavoronkova, and A. A. Garifullina. 1976. Korally i brakhiopody nizhnego devona Yuzhnogo Urala [Corals and brachiopods from the lower Devonian of the Southern Urals]
764367	81649	29779	Pragian		410.8	407.6	27569	Brachiopoda	Rhynchonellata	Atrypida	Atrypidae	Atrypa	gp_mid	-22.12	24.32	302	A. P. Tyazheva, R. A. Zhavoronkova, and A. A. Garifullina. 1976. Korally i brakhiopody nizhnego devona Yuzhnogo Urala [Corals and brachiopods from the lower Devonian of the Southern Urals]
764368	81649	29946	Pragian		410.8	407.6	27569	Brachiopoda	Rhynchonellata	Atrypida	Atrypidae	Spinatrypa	gp_mid	-22.12	24.32	302	A. P. Tyazheva, R. A. Zhavoronkova, and A. A. Garifullina. 1976. Korally i brakhiopody nizhnego devona Yuzhnogo Urala [Corals and brachiopods from the lower Devonian of the Southern Urals]
764369	81649	29946	Pragian		410.8	407.6	27569	Brachiopoda	Rhynchonellata	Atrypida	Atrypidae	Spinatrypa	gp_mid	-22.12	24.32	302	A. P. Tyazheva, R. A. Zhavoronkova, and A. A. Garifullina. 1976. Korally i brakhiopody nizhnego devona Yuzhnogo Urala [Corals and brachiopods from the lower Devonian of the Southern Urals]
764370	81649	29784	Pragian		410.8	407.6	27569	Brachiopoda	Rhynchonellata	Atrypida	Punctatrypidae	Atrypinella	gp_mid	-22.12	24.32	302	A. P. Tyazheva, R. A. Zhavoronkova, and A. A. Garifullina. 1976. Korally i brakhiopody nizhnego devona Yuzhnogo Urala [Corals and brachiopods from the lower Devonian of the Southern Urals]
764371	81649	29800	Pragian		410.8	407.6	27569	Brachiopoda	Rhynchonellata	Atrypida	Carinatinidae	Carinatina	gp_mid	-22.12	24.32	302	A. P. Tyazheva, R. A. Zhavoronkova, and A. A. Garifullina. 1976. Korally i brakhiopody nizhnego devona Yuzhnogo Urala [Corals and brachiopods from the lower Devonian of the Southern Urals]
764372	81649	29863	Pragian		410.8	407.6	27569	Brachiopoda	Rhynchonellata	Atrypida	Karpinskiidae	Karpinskia	gp_mid	-22.12	24.32	302	A. P. Tyazheva, R. A. Zhavoronkova, and A. A. Garifullina. 1976. Korally i brakhiopody nizhnego devona Yuzhnogo Urala [Corals and brachiopods from the lower Devonian of the Southern Urals]
764373	81649	29863	Pragian		410.8	407.6	27569	Brachiopoda	Rhynchonellata	Atrypida	Karpinskiidae	Karpinskia	gp_mid	-22.12	24.32	302	A. P. Tyazheva, R. A. Zhavoronkova, and A. A. Garifullina. 1976. Korally i brakhiopody nizhnego devona Yuzhnogo Urala [Corals and brachiopods from the lower Devonian of the Southern Urals]
764374	81649	29276	Pragian		410.8	407.6	27569	Brachiopoda	Rhynchonellata	Spiriferida	Cyrtiidae	Eospirifer	gp_mid	-22.12	24.32	302	A. P. Tyazheva, R. A. Zhavoronkova, and A. A. Garifullina. 1976. Korally i brakhiopody nizhnego devona Yuzhnogo Urala [Corals and brachiopods from the lower Devonian of the Southern Urals]
764375	81649	29276	Pragian		410.8	407.6	27569	Brachiopoda	Rhynchonellata	Spiriferida	Cyrtiidae	Eospirifer	gp_mid	-22.12	24.32	302	A. P. Tyazheva, R. A. Zhavoronkova, and A. A. Garifullina. 1976. Korally i brakhiopody nizhnego devona Yuzhnogo Urala [Corals and brachiopods from the lower Devonian of the Southern Urals]
764376	81649	29276	Pragian		410.8	407.6	27569	Brachiopoda	Rhynchonellata	Spiriferida	Cyrtiidae	Eospirifer	gp_mid	-22.12	24.32	302	A. P. Tyazheva, R. A. Zhavoronkova, and A. A. Garifullina. 1976. Korally i brakhiopody nizhnego devona Yuzhnogo Urala [Corals and brachiopods from the lower Devonian of the Southern Urals]
764377	81649	29276	Pragian		410.8	407.6	27569	Brachiopoda	Rhynchonellata	Spiriferida	Cyrtiidae	Eospirifer	gp_mid	-22.12	24.32	302	A. P. Tyazheva, R. A. Zhavoronkova, and A. A. Garifullina. 1976. Korally i brakhiopody nizhnego devona Yuzhnogo Urala [Corals and brachiopods from the lower Devonian of the Southern Urals]
764378	81649	29459	Pragian		410.8	407.6	27569	Brachiopoda	Rhynchonellata	Spiriferida	Adolfiidae	Nikiforovaena	gp_mid	-22.12	24.32	302	A. P. Tyazheva, R. A. Zhavoronkova, and A. A. Garifullina. 1976. Korally i brakhiopody nizhnego devona Yuzhnogo Urala [Corals and brachiopods from the lower Devonian of the Southern Urals]
764379	81649	29066	Pragian		410.8	407.6	27569	Brachiopoda	Rhynchonellata	Spiriferida	Xenomartiniidae	Altajella	gp_mid	-22.12	24.32	302	A. P. Tyazheva, R. A. Zhavoronkova, and A. A. Garifullina. 1976. Korally i brakhiopody nizhnego devona Yuzhnogo Urala [Corals and brachiopods from the lower Devonian of the Southern Urals]
764556	81655	27269	Pragian		410.8	407.6	27569	Brachiopoda	Strophomenata	Strophomenida	Douvillinidae	Cymostrophia	gp_mid	-22.12	24.32	302	A. P. Tyazheva, R. A. Zhavoronkova, and A. A. Garifullina. 1976. Korally i brakhiopody nizhnego devona Yuzhnogo Urala [Corals and brachiopods from the lower Devonian of the Southern Urals]
764557	81655	28645	Pragian		410.8	407.6	27569	Brachiopoda	Rhynchonellata	Rhynchonellida	Machaerariidae	Latonotoechia	gp_mid	-22.12	24.32	302	A. P. Tyazheva, R. A. Zhavoronkova, and A. A. Garifullina. 1976. Korally i brakhiopody nizhnego devona Yuzhnogo Urala [Corals and brachiopods from the lower Devonian of the Southern Urals]
764558	81655	28656	Pragian		410.8	407.6	27569	Brachiopoda	Rhynchonellata	Rhynchonellida	Camarotoechiidae	Linguopugnoides	gp_mid	-22.12	24.32	302	A. P. Tyazheva, R. A. Zhavoronkova, and A. A. Garifullina. 1976. Korally i brakhiopody nizhnego devona Yuzhnogo Urala [Corals and brachiopods from the lower Devonian of the Southern Urals]
764560	81655	28690	Pragian		410.8	407.6	27569	Brachiopoda	Rhynchonellata	Rhynchonellida	Septalariidae	Monadotoechia	gp_mid	-22.12	24.32	302	A. P. Tyazheva, R. A. Zhavoronkova, and A. A. Garifullina. 1976. Korally i brakhiopody nizhnego devona Yuzhnogo Urala [Corals and brachiopods from the lower Devonian of the Southern Urals]
764561	81655	29779	Pragian		410.8	407.6	27569	Brachiopoda	Rhynchonellata	Atrypida	Atrypidae	Atrypa	gp_mid	-22.12	24.32	302	A. P. Tyazheva, R. A. Zhavoronkova, and A. A. Garifullina. 1976. Korally i brakhiopody nizhnego devona Yuzhnogo Urala [Corals and brachiopods from the lower Devonian of the Southern Urals]
764562	81655	29863	Pragian		410.8	407.6	27569	Brachiopoda	Rhynchonellata	Atrypida	Karpinskiidae	Karpinskia	gp_mid	-22.12	24.32	302	A. P. Tyazheva, R. A. Zhavoronkova, and A. A. Garifullina. 1976. Korally i brakhiopody nizhnego devona Yuzhnogo Urala [Corals and brachiopods from the lower Devonian of the Southern Urals]
764563	81655	29066	Pragian		410.8	407.6	27569	Brachiopoda	Rhynchonellata	Spiriferida	Xenomartiniidae	Altajella	gp_mid	-22.12	24.32	302	A. P. Tyazheva, R. A. Zhavoronkova, and A. A. Garifullina. 1976. Korally i brakhiopody nizhnego devona Yuzhnogo Urala [Corals and brachiopods from the lower Devonian of the Southern Urals]
764505	81654	307199	Pragian		410.8	407.6	27569	Brachiopoda	Rhynchonellata	Orthida	Dicoelosiidae	Dicoelosia	gp_mid	-22.08	24.22	302	A. P. Tyazheva, R. A. Zhavoronkova, and A. A. Garifullina. 1976. Korally i brakhiopody nizhnego devona Yuzhnogo Urala [Corals and brachiopods from the lower Devonian of the Southern Urals]
764518	81654	27269	Pragian		410.8	407.6	27569	Brachiopoda	Strophomenata	Strophomenida	Douvillinidae	Cymostrophia	gp_mid	-22.08	24.22	302	A. P. Tyazheva, R. A. Zhavoronkova, and A. A. Garifullina. 1976. Korally i brakhiopody nizhnego devona Yuzhnogo Urala [Corals and brachiopods from the lower Devonian of the Southern Urals]
764519	81654	28645	Pragian		410.8	407.6	27569	Brachiopoda	Rhynchonellata	Rhynchonellida	Machaerariidae	Latonotoechia	gp_mid	-22.08	24.22	302	A. P. Tyazheva, R. A. Zhavoronkova, and A. A. Garifullina. 1976. Korally i brakhiopody nizhnego devona Yuzhnogo Urala [Corals and brachiopods from the lower Devonian of the Southern Urals]
764520	81654	28728	Pragian		410.8	407.6	27569	Brachiopoda	Rhynchonellata	Rhynchonellida	Trigonirhynchiidae	Nymphorhynchia	gp_mid	-22.08	24.22	302	A. P. Tyazheva, R. A. Zhavoronkova, and A. A. Garifullina. 1976. Korally i brakhiopody nizhnego devona Yuzhnogo Urala [Corals and brachiopods from the lower Devonian of the Southern Urals]
764521	81654	28656	Pragian		410.8	407.6	27569	Brachiopoda	Rhynchonellata	Rhynchonellida	Camarotoechiidae	Linguopugnoides	gp_mid	-22.08	24.22	302	A. P. Tyazheva, R. A. Zhavoronkova, and A. A. Garifullina. 1976. Korally i brakhiopody nizhnego devona Yuzhnogo Urala [Corals and brachiopods from the lower Devonian of the Southern Urals]
764522	81654	28656	Pragian		410.8	407.6	27569	Brachiopoda	Rhynchonellata	Rhynchonellida	Camarotoechiidae	Linguopugnoides	gp_mid	-22.08	24.22	302	A. P. Tyazheva, R. A. Zhavoronkova, and A. A. Garifullina. 1976. Korally i brakhiopody nizhnego devona Yuzhnogo Urala [Corals and brachiopods from the lower Devonian of the Southern Urals]
764523	81654	28669	Pragian		410.8	407.6	27569	Brachiopoda	Rhynchonellata	Rhynchonellida	Trigonirhynchiidae	Losvia	gp_mid	-22.08	24.22	302	A. P. Tyazheva, R. A. Zhavoronkova, and A. A. Garifullina. 1976. Korally i brakhiopody nizhnego devona Yuzhnogo Urala [Corals and brachiopods from the lower Devonian of the Southern Urals]
764524	81654	28669	Pragian		410.8	407.6	27569	Brachiopoda	Rhynchonellata	Rhynchonellida	Trigonirhynchiidae	Losvia	gp_mid	-22.08	24.22	302	A. P. Tyazheva, R. A. Zhavoronkova, and A. A. Garifullina. 1976. Korally i brakhiopody nizhnego devona Yuzhnogo Urala [Corals and brachiopods from the lower Devonian of the Southern Urals]
764525	81654	28896	Pragian		410.8	407.6	27569	Brachiopoda	Rhynchonellata	Rhynchonellida	Yunnanellidae	Schnurella	gp_mid	-22.08	24.22	302	A. P. Tyazheva, R. A. Zhavoronkova, and A. A. Garifullina. 1976. Korally i brakhiopody nizhnego devona Yuzhnogo Urala [Corals and brachiopods from the lower Devonian of the Southern Urals]
764526	81654	29000	Pragian		410.8	407.6	27569	Brachiopoda	Rhynchonellata	Rhynchonellida	Uncinulidae	Uncinulus	gp_mid	-22.08	24.22	302	A. P. Tyazheva, R. A. Zhavoronkova, and A. A. Garifullina. 1976. Korally i brakhiopody nizhnego devona Yuzhnogo Urala [Corals and brachiopods from the lower Devonian of the Southern Urals]
764527	81654	28554	Pragian		410.8	407.6	27569	Brachiopoda	Rhynchonellata	Rhynchonellida	Glossinotoechiidae	Glossinulus	gp_mid	-22.08	24.22	302	A. P. Tyazheva, R. A. Zhavoronkova, and A. A. Garifullina. 1976. Korally i brakhiopody nizhnego devona Yuzhnogo Urala [Corals and brachiopods from the lower Devonian of the Southern Urals]
764528	81654	28554	Pragian		410.8	407.6	27569	Brachiopoda	Rhynchonellata	Rhynchonellida	Glossinotoechiidae	Glossinulus	gp_mid	-22.08	24.22	302	A. P. Tyazheva, R. A. Zhavoronkova, and A. A. Garifullina. 1976. Korally i brakhiopody nizhnego devona Yuzhnogo Urala [Corals and brachiopods from the lower Devonian of the Southern Urals]
764529	81654	28690	Pragian		410.8	407.6	27569	Brachiopoda	Rhynchonellata	Rhynchonellida	Septalariidae	Monadotoechia	gp_mid	-22.08	24.22	302	A. P. Tyazheva, R. A. Zhavoronkova, and A. A. Garifullina. 1976. Korally i brakhiopody nizhnego devona Yuzhnogo Urala [Corals and brachiopods from the lower Devonian of the Southern Urals]
764530	81654	29939	Pragian		410.8	407.6	27569	Brachiopoda	Rhynchonellata	Atrypida	Lissatrypidae	Septatrypa	gp_mid	-22.08	24.22	302	A. P. Tyazheva, R. A. Zhavoronkova, and A. A. Garifullina. 1976. Korally i brakhiopody nizhnego devona Yuzhnogo Urala [Corals and brachiopods from the lower Devonian of the Southern Urals]
764531	81654	29779	Pragian		410.8	407.6	27569	Brachiopoda	Rhynchonellata	Atrypida	Atrypidae	Atrypa	gp_mid	-22.08	24.22	302	A. P. Tyazheva, R. A. Zhavoronkova, and A. A. Garifullina. 1976. Korally i brakhiopody nizhnego devona Yuzhnogo Urala [Corals and brachiopods from the lower Devonian of the Southern Urals]
764532	81654	29946	Pragian		410.8	407.6	27569	Brachiopoda	Rhynchonellata	Atrypida	Atrypidae	Spinatrypa	gp_mid	-22.08	24.22	302	A. P. Tyazheva, R. A. Zhavoronkova, and A. A. Garifullina. 1976. Korally i brakhiopody nizhnego devona Yuzhnogo Urala [Corals and brachiopods from the lower Devonian of the Southern Urals]
764533	81654	29946	Pragian		410.8	407.6	27569	Brachiopoda	Rhynchonellata	Atrypida	Atrypidae	Spinatrypa	gp_mid	-22.08	24.22	302	A. P. Tyazheva, R. A. Zhavoronkova, and A. A. Garifullina. 1976. Korally i brakhiopody nizhnego devona Yuzhnogo Urala [Corals and brachiopods from the lower Devonian of the Southern Urals]
764534	81654	29946	Pragian		410.8	407.6	27569	Brachiopoda	Rhynchonellata	Atrypida	Atrypidae	Spinatrypa	gp_mid	-22.08	24.22	302	A. P. Tyazheva, R. A. Zhavoronkova, and A. A. Garifullina. 1976. Korally i brakhiopody nizhnego devona Yuzhnogo Urala [Corals and brachiopods from the lower Devonian of the Southern Urals]
764535	81654	29784	Pragian		410.8	407.6	27569	Brachiopoda	Rhynchonellata	Atrypida	Punctatrypidae	Atrypinella	gp_mid	-22.08	24.22	302	A. P. Tyazheva, R. A. Zhavoronkova, and A. A. Garifullina. 1976. Korally i brakhiopody nizhnego devona Yuzhnogo Urala [Corals and brachiopods from the lower Devonian of the Southern Urals]
764536	81654	29784	Pragian		410.8	407.6	27569	Brachiopoda	Rhynchonellata	Atrypida	Punctatrypidae	Atrypinella	gp_mid	-22.08	24.22	302	A. P. Tyazheva, R. A. Zhavoronkova, and A. A. Garifullina. 1976. Korally i brakhiopody nizhnego devona Yuzhnogo Urala [Corals and brachiopods from the lower Devonian of the Southern Urals]
764537	81654	29949	Pragian		410.8	407.6	27569	Brachiopoda	Rhynchonellata	Atrypida	Atrypinidae	Spirigerina	gp_mid	-22.08	24.22	302	A. P. Tyazheva, R. A. Zhavoronkova, and A. A. Garifullina. 1976. Korally i brakhiopody nizhnego devona Yuzhnogo Urala [Corals and brachiopods from the lower Devonian of the Southern Urals]
764538	81654	29863	Pragian		410.8	407.6	27569	Brachiopoda	Rhynchonellata	Atrypida	Karpinskiidae	Karpinskia	gp_mid	-22.08	24.22	302	A. P. Tyazheva, R. A. Zhavoronkova, and A. A. Garifullina. 1976. Korally i brakhiopody nizhnego devona Yuzhnogo Urala [Corals and brachiopods from the lower Devonian of the Southern Urals]
764539	81654	29863	Pragian		410.8	407.6	27569	Brachiopoda	Rhynchonellata	Atrypida	Karpinskiidae	Karpinskia	gp_mid	-22.08	24.22	302	A. P. Tyazheva, R. A. Zhavoronkova, and A. A. Garifullina. 1976. Korally i brakhiopody nizhnego devona Yuzhnogo Urala [Corals and brachiopods from the lower Devonian of the Southern Urals]
764540	81654	29276	Pragian		410.8	407.6	27569	Brachiopoda	Rhynchonellata	Spiriferida	Cyrtiidae	Eospirifer	gp_mid	-22.08	24.22	302	A. P. Tyazheva, R. A. Zhavoronkova, and A. A. Garifullina. 1976. Korally i brakhiopody nizhnego devona Yuzhnogo Urala [Corals and brachiopods from the lower Devonian of the Southern Urals]
764541	81654	29276	Pragian		410.8	407.6	27569	Brachiopoda	Rhynchonellata	Spiriferida	Cyrtiidae	Eospirifer	gp_mid	-22.08	24.22	302	A. P. Tyazheva, R. A. Zhavoronkova, and A. A. Garifullina. 1976. Korally i brakhiopody nizhnego devona Yuzhnogo Urala [Corals and brachiopods from the lower Devonian of the Southern Urals]
764542	81654	29459	Pragian		410.8	407.6	27569	Brachiopoda	Rhynchonellata	Spiriferida	Adolfiidae	Nikiforovaena	gp_mid	-22.08	24.22	302	A. P. Tyazheva, R. A. Zhavoronkova, and A. A. Garifullina. 1976. Korally i brakhiopody nizhnego devona Yuzhnogo Urala [Corals and brachiopods from the lower Devonian of the Southern Urals]
764543	81654	29066	Pragian		410.8	407.6	27569	Brachiopoda	Rhynchonellata	Spiriferida	Xenomartiniidae	Altajella	gp_mid	-22.08	24.22	302	A. P. Tyazheva, R. A. Zhavoronkova, and A. A. Garifullina. 1976. Korally i brakhiopody nizhnego devona Yuzhnogo Urala [Corals and brachiopods from the lower Devonian of the Southern Urals]
764544	81654	29179	Pragian		410.8	407.6	27569	Brachiopoda	Rhynchonellata	Spiriferida	NO_FAMILY_SPECIFIED	Colongina	gp_mid	-22.08	24.22	302	A. P. Tyazheva, R. A. Zhavoronkova, and A. A. Garifullina. 1976. Korally i brakhiopody nizhnego devona Yuzhnogo Urala [Corals and brachiopods from the lower Devonian of the Southern Urals]
764545	81654	29335	Pragian		410.8	407.6	27569	Brachiopoda	Rhynchonellata	Spiriferida	Delthyrididae	Howellella	gp_mid	-22.08	24.22	302	A. P. Tyazheva, R. A. Zhavoronkova, and A. A. Garifullina. 1976. Korally i brakhiopody nizhnego devona Yuzhnogo Urala [Corals and brachiopods from the lower Devonian of the Southern Urals]
157228	13941	29947	Lochkovian		419.2	410.8	6172	Brachiopoda	Rhynchonellata	Atrypida	Atrypidae	Spinatrypina	gp_mid	-26.18	24.19	302	A. P. Tyazheva and R. A. Zhavoronkova. 1977. Southern Urals. in A. Martinsson, ed. The Silurian-Devonian boundary (IUGS, Series A, Number 5). Schweizerbart'sche, Stuttgart.
157234	13941	27269	Lochkovian		419.2	410.8	6172	Brachiopoda	Strophomenata	Strophomenida	Douvillinidae	Cymostrophia	gp_mid	-26.18	24.19	302	A. P. Tyazheva and R. A. Zhavoronkova. 1977. Southern Urals. in A. Martinsson, ed. The Silurian-Devonian boundary (IUGS, Series A, Number 5). Schweizerbart'sche, Stuttgart.
157235	13941	28639	Lochkovian		419.2	410.8	6172	Brachiopoda	Rhynchonellata	Rhynchonellida	Hebetoechiidae	Lanceomyonia	gp_mid	-26.18	24.19	302	A. P. Tyazheva and R. A. Zhavoronkova. 1977. Southern Urals. in A. Martinsson, ed. The Silurian-Devonian boundary (IUGS, Series A, Number 5). Schweizerbart'sche, Stuttgart.
157236	13941	311246	Lochkovian		419.2	410.8	6172	Brachiopoda	Rhynchonellata	Atrypida	Atrypinidae	Spirigerina	gp_mid	-26.18	24.19	302	A. P. Tyazheva and R. A. Zhavoronkova. 1977. Southern Urals. in A. Martinsson, ed. The Silurian-Devonian boundary (IUGS, Series A, Number 5). Schweizerbart'sche, Stuttgart.
157237	13941	28384	Lochkovian		419.2	410.8	6172	Brachiopoda	Rhynchonellata	Rhynchonellida	Camarotoechiidae	Astutorhyncha	gp_mid	-26.18	24.19	302	A. P. Tyazheva and R. A. Zhavoronkova. 1977. Southern Urals. in A. Martinsson, ed. The Silurian-Devonian boundary (IUGS, Series A, Number 5). Schweizerbart'sche, Stuttgart.
157245	13941	28431	Lochkovian		419.2	410.8	6172	Brachiopoda	Rhynchonellata	Rhynchonellida	Camarotoechiidae	Camarotoechia	gp_mid	-26.18	24.19	302	A. P. Tyazheva and R. A. Zhavoronkova. 1977. Southern Urals. in A. Martinsson, ed. The Silurian-Devonian boundary (IUGS, Series A, Number 5). Schweizerbart'sche, Stuttgart.
157252	13941	28583	Lochkovian		419.2	410.8	6172	Brachiopoda	Rhynchonellata	Atrypida	Lissatrypidae	Septatrypa (Hircinisca)	gp_mid	-26.18	24.19	302	A. P. Tyazheva and R. A. Zhavoronkova. 1977. Southern Urals. in A. Martinsson, ed. The Silurian-Devonian boundary (IUGS, Series A, Number 5). Schweizerbart'sche, Stuttgart.
157253	13941	28573	Lochkovian		419.2	410.8	6172	Brachiopoda	Rhynchonellata	Rhynchonellida	Hebetoechiidae	Hebetoechia	gp_mid	-26.18	24.19	302	A. P. Tyazheva and R. A. Zhavoronkova. 1977. Southern Urals. in A. Martinsson, ed. The Silurian-Devonian boundary (IUGS, Series A, Number 5). Schweizerbart'sche, Stuttgart.
157258	13941	28384	Lochkovian		419.2	410.8	6172	Brachiopoda	Rhynchonellata	Rhynchonellida	Camarotoechiidae	Astutorhyncha	gp_mid	-26.18	24.19	302	A. P. Tyazheva and R. A. Zhavoronkova. 1977. Southern Urals. in A. Martinsson, ed. The Silurian-Devonian boundary (IUGS, Series A, Number 5). Schweizerbart'sche, Stuttgart.
157324	13942	307199	Lochkovian		419.2	410.8	6172	Brachiopoda	Rhynchonellata	Orthida	Dicoelosiidae	Dicoelosia	gp_mid	-26.18	24.19	302	A. P. Tyazheva and R. A. Zhavoronkova. 1977. Southern Urals. in A. Martinsson, ed. The Silurian-Devonian boundary (IUGS, Series A, Number 5). Schweizerbart'sche, Stuttgart.
157331	13942	28431	Lochkovian		419.2	410.8	6172	Brachiopoda	Rhynchonellata	Rhynchonellida	Camarotoechiidae	Camarotoechia	gp_mid	-26.18	24.19	302	A. P. Tyazheva and R. A. Zhavoronkova. 1977. Southern Urals. in A. Martinsson, ed. The Silurian-Devonian boundary (IUGS, Series A, Number 5). Schweizerbart'sche, Stuttgart.
157333	13942	28656	Lochkovian		419.2	410.8	6172	Brachiopoda	Rhynchonellata	Rhynchonellida	Camarotoechiidae	Linguopugnoides	gp_mid	-26.18	24.19	302	A. P. Tyazheva and R. A. Zhavoronkova. 1977. Southern Urals. in A. Martinsson, ed. The Silurian-Devonian boundary (IUGS, Series A, Number 5). Schweizerbart'sche, Stuttgart.
157334	13942	28573	Lochkovian		419.2	410.8	6172	Brachiopoda	Rhynchonellata	Rhynchonellida	Hebetoechiidae	Hebetoechia	gp_mid	-26.18	24.19	302	A. P. Tyazheva and R. A. Zhavoronkova. 1977. Southern Urals. in A. Martinsson, ed. The Silurian-Devonian boundary (IUGS, Series A, Number 5). Schweizerbart'sche, Stuttgart.
157335	13942	29036	Lochkovian		419.2	410.8	6172	Brachiopoda	Rhynchonellata	Rhynchonellida	Yunnanellidae	Yunnanella	gp_mid	-26.18	24.19	302	A. P. Tyazheva and R. A. Zhavoronkova. 1977. Southern Urals. in A. Martinsson, ed. The Silurian-Devonian boundary (IUGS, Series A, Number 5). Schweizerbart'sche, Stuttgart.
157336	13942	29000	Lochkovian		419.2	410.8	6172	Brachiopoda	Rhynchonellata	Rhynchonellida	Uncinulidae	Uncinulus	gp_mid	-26.18	24.19	302	A. P. Tyazheva and R. A. Zhavoronkova. 1977. Southern Urals. in A. Martinsson, ed. The Silurian-Devonian boundary (IUGS, Series A, Number 5). Schweizerbart'sche, Stuttgart.
157337	13942	28554	Lochkovian		419.2	410.8	6172	Brachiopoda	Rhynchonellata	Rhynchonellida	Glossinotoechiidae	Glossinulus	gp_mid	-26.18	24.19	302	A. P. Tyazheva and R. A. Zhavoronkova. 1977. Southern Urals. in A. Martinsson, ed. The Silurian-Devonian boundary (IUGS, Series A, Number 5). Schweizerbart'sche, Stuttgart.
157338	13942	28484	Lochkovian		419.2	410.8	6172	Brachiopoda	Rhynchonellata	Rhynchonellida	Innaechiidae	Decoropugnax	gp_mid	-26.18	24.19	302	A. P. Tyazheva and R. A. Zhavoronkova. 1977. Southern Urals. in A. Martinsson, ed. The Silurian-Devonian boundary (IUGS, Series A, Number 5). Schweizerbart'sche, Stuttgart.
157339	13942	29939	Lochkovian		419.2	410.8	6172	Brachiopoda	Rhynchonellata	Atrypida	Lissatrypidae	Septatrypa	gp_mid	-26.18	24.19	302	A. P. Tyazheva and R. A. Zhavoronkova. 1977. Southern Urals. in A. Martinsson, ed. The Silurian-Devonian boundary (IUGS, Series A, Number 5). Schweizerbart'sche, Stuttgart.
157340	13942	29784	Lochkovian		419.2	410.8	6172	Brachiopoda	Rhynchonellata	Atrypida	Punctatrypidae	Atrypinella	gp_mid	-26.18	24.19	302	A. P. Tyazheva and R. A. Zhavoronkova. 1977. Southern Urals. in A. Martinsson, ed. The Silurian-Devonian boundary (IUGS, Series A, Number 5). Schweizerbart'sche, Stuttgart.
157341	13942	311246	Lochkovian		419.2	410.8	6172	Brachiopoda	Rhynchonellata	Atrypida	Atrypinidae	Spirigerina	gp_mid	-26.18	24.19	302	A. P. Tyazheva and R. A. Zhavoronkova. 1977. Southern Urals. in A. Martinsson, ed. The Silurian-Devonian boundary (IUGS, Series A, Number 5). Schweizerbart'sche, Stuttgart.
157342	13942	29863	Lochkovian		419.2	410.8	6172	Brachiopoda	Rhynchonellata	Atrypida	Karpinskiidae	Karpinskia	gp_mid	-26.18	24.19	302	A. P. Tyazheva and R. A. Zhavoronkova. 1977. Southern Urals. in A. Martinsson, ed. The Silurian-Devonian boundary (IUGS, Series A, Number 5). Schweizerbart'sche, Stuttgart.
157497	13955	27269	Lochkovian		419.2	410.8	6172	Brachiopoda	Strophomenata	Strophomenida	Douvillinidae	Cymostrophia	gp_mid	-26.18	24.19	302	A. P. Tyazheva and R. A. Zhavoronkova. 1977. Southern Urals. in A. Martinsson, ed. The Silurian-Devonian boundary (IUGS, Series A, Number 5). Schweizerbart'sche, Stuttgart.
157498	13955	28431	Lochkovian		419.2	410.8	6172	Brachiopoda	Rhynchonellata	Rhynchonellida	Camarotoechiidae	Camarotoechia	gp_mid	-26.18	24.19	302	A. P. Tyazheva and R. A. Zhavoronkova. 1977. Southern Urals. in A. Martinsson, ed. The Silurian-Devonian boundary (IUGS, Series A, Number 5). Schweizerbart'sche, Stuttgart.
157499	13955	311246	Lochkovian		419.2	410.8	6172	Brachiopoda	Rhynchonellata	Atrypida	Atrypinidae	Spirigerina	gp_mid	-26.18	24.19	302	A. P. Tyazheva and R. A. Zhavoronkova. 1977. Southern Urals. in A. Martinsson, ed. The Silurian-Devonian boundary (IUGS, Series A, Number 5). Schweizerbart'sche, Stuttgart.
157506	13955	307199	Lochkovian		419.2	410.8	6172	Brachiopoda	Rhynchonellata	Orthida	Dicoelosiidae	Dicoelosia	gp_mid	-26.18	24.19	302	A. P. Tyazheva and R. A. Zhavoronkova. 1977. Southern Urals. in A. Martinsson, ed. The Silurian-Devonian boundary (IUGS, Series A, Number 5). Schweizerbart'sche, Stuttgart.
157508	13955	28484	Lochkovian		419.2	410.8	6172	Brachiopoda	Rhynchonellata	Rhynchonellida	Innaechiidae	Decoropugnax	gp_mid	-26.18	24.19	302	A. P. Tyazheva and R. A. Zhavoronkova. 1977. Southern Urals. in A. Martinsson, ed. The Silurian-Devonian boundary (IUGS, Series A, Number 5). Schweizerbart'sche, Stuttgart.
157509	13955	29876	Lochkovian		419.2	410.8	6172	Brachiopoda	Rhynchonellata	Atrypida	Lissatrypidae	Lissatrypa	gp_mid	-26.18	24.19	302	A. P. Tyazheva and R. A. Zhavoronkova. 1977. Southern Urals. in A. Martinsson, ed. The Silurian-Devonian boundary (IUGS, Series A, Number 5). Schweizerbart'sche, Stuttgart.
157514	13955	28639	Lochkovian		419.2	410.8	6172	Brachiopoda	Rhynchonellata	Rhynchonellida	Hebetoechiidae	Lanceomyonia	gp_mid	-26.18	24.19	302	A. P. Tyazheva and R. A. Zhavoronkova. 1977. Southern Urals. in A. Martinsson, ed. The Silurian-Devonian boundary (IUGS, Series A, Number 5). Schweizerbart'sche, Stuttgart.
157515	13955	28573	Lochkovian		419.2	410.8	6172	Brachiopoda	Rhynchonellata	Rhynchonellida	Hebetoechiidae	Hebetoechia	gp_mid	-26.18	24.19	302	A. P. Tyazheva and R. A. Zhavoronkova. 1977. Southern Urals. in A. Martinsson, ed. The Silurian-Devonian boundary (IUGS, Series A, Number 5). Schweizerbart'sche, Stuttgart.
157516	13955	28484	Lochkovian		419.2	410.8	6172	Brachiopoda	Rhynchonellata	Rhynchonellida	Innaechiidae	Decoropugnax	gp_mid	-26.18	24.19	302	A. P. Tyazheva and R. A. Zhavoronkova. 1977. Southern Urals. in A. Martinsson, ed. The Silurian-Devonian boundary (IUGS, Series A, Number 5). Schweizerbart'sche, Stuttgart.
157517	13955	313394	Lochkovian		419.2	410.8	6172	Brachiopoda	Rhynchonellata	Atrypida	Lissatrypidae	Septatrypa	gp_mid	-26.18	24.19	302	A. P. Tyazheva and R. A. Zhavoronkova. 1977. Southern Urals. in A. Martinsson, ed. The Silurian-Devonian boundary (IUGS, Series A, Number 5). Schweizerbart'sche, Stuttgart.
764454	81652	28431	Lochkovian		419.2	410.8	27569	Brachiopoda	Rhynchonellata	Rhynchonellida	Camarotoechiidae	Camarotoechia	gp_mid	-26.05	23.94	302	A. P. Tyazheva, R. A. Zhavoronkova, and A. A. Garifullina. 1976. Korally i brakhiopody nizhnego devona Yuzhnogo Urala [Corals and brachiopods from the lower Devonian of the Southern Urals]
764458	81652	29947	Lochkovian		419.2	410.8	27569	Brachiopoda	Rhynchonellata	Atrypida	Atrypidae	Spinatrypina	gp_mid	-26.05	23.94	302	A. P. Tyazheva, R. A. Zhavoronkova, and A. A. Garifullina. 1976. Korally i brakhiopody nizhnego devona Yuzhnogo Urala [Corals and brachiopods from the lower Devonian of the Southern Urals]
764469	81653	28896	Lochkovian		419.2	410.8	27569	Brachiopoda	Rhynchonellata	Rhynchonellida	Yunnanellidae	Schnurella	gp_mid	-26.05	23.94	302	A. P. Tyazheva, R. A. Zhavoronkova, and A. A. Garifullina. 1976. Korally i brakhiopody nizhnego devona Yuzhnogo Urala [Corals and brachiopods from the lower Devonian of the Southern Urals]
764470	81653	29939	Lochkovian		419.2	410.8	27569	Brachiopoda	Rhynchonellata	Atrypida	Lissatrypidae	Septatrypa	gp_mid	-26.05	23.94	302	A. P. Tyazheva, R. A. Zhavoronkova, and A. A. Garifullina. 1976. Korally i brakhiopody nizhnego devona Yuzhnogo Urala [Corals and brachiopods from the lower Devonian of the Southern Urals]
764471	81653	29784	Lochkovian		419.2	410.8	27569	Brachiopoda	Rhynchonellata	Atrypida	Punctatrypidae	Atrypinella	gp_mid	-26.05	23.94	302	A. P. Tyazheva, R. A. Zhavoronkova, and A. A. Garifullina. 1976. Korally i brakhiopody nizhnego devona Yuzhnogo Urala [Corals and brachiopods from the lower Devonian of the Southern Urals]
764472	81653	29863	Lochkovian		419.2	410.8	27569	Brachiopoda	Rhynchonellata	Atrypida	Karpinskiidae	Karpinskia	gp_mid	-26.05	23.94	302	A. P. Tyazheva, R. A. Zhavoronkova, and A. A. Garifullina. 1976. Korally i brakhiopody nizhnego devona Yuzhnogo Urala [Corals and brachiopods from the lower Devonian of the Southern Urals]
764479	81653	28484	Lochkovian		419.2	410.8	27569	Brachiopoda	Rhynchonellata	Rhynchonellida	Innaechiidae	Decoropugnax	gp_mid	-26.05	23.94	302	A. P. Tyazheva, R. A. Zhavoronkova, and A. A. Garifullina. 1976. Korally i brakhiopody nizhnego devona Yuzhnogo Urala [Corals and brachiopods from the lower Devonian of the Southern Urals]
764480	81653	29335	Lochkovian		419.2	410.8	27569	Brachiopoda	Rhynchonellata	Spiriferida	Delthyrididae	Howellella	gp_mid	-26.05	23.94	302	A. P. Tyazheva, R. A. Zhavoronkova, and A. A. Garifullina. 1976. Korally i brakhiopody nizhnego devona Yuzhnogo Urala [Corals and brachiopods from the lower Devonian of the Southern Urals]
764687	81653	29779	Lochkovian		419.2	410.8	27569	Brachiopoda	Rhynchonellata	Atrypida	Atrypidae	Atrypa	gp_mid	-26.05	23.94	302	A. P. Tyazheva, R. A. Zhavoronkova, and A. A. Garifullina. 1976. Korally i brakhiopody nizhnego devona Yuzhnogo Urala [Corals and brachiopods from the lower Devonian of the Southern Urals]
235425	23648	27643	Lochkovian		419.2	410.8	6713	Brachiopoda	Strophomenata	Strophomenida	Amphistrophiidae	Mesodouvillina	gp_mid	-45.79	23.78	302	L. V. Nekhorosheva and D. K. Patrunov. 1999. The chief Wenlockian-Lochkovian benthic communities of the Vaigach to southern Novaya Zemlya region. In A. J. Boucot and J. D. Lawson (eds.), Paleocommunities--a case study from the Silurian and Lower Devonian
235426	23648	28649	Lochkovian		419.2	410.8	6713	Brachiopoda	Rhynchonellata	Rhynchonellida	Trigonirhynchiidae	Lenatoechia	gp_mid	-45.79	23.78	302	L. V. Nekhorosheva and D. K. Patrunov. 1999. The chief Wenlockian-Lochkovian benthic communities of the Vaigach to southern Novaya Zemlya region. In A. J. Boucot and J. D. Lawson (eds.), Paleocommunities--a case study from the Silurian and Lower Devonian
235427	23648	29335	Lochkovian		419.2	410.8	6713	Brachiopoda	Rhynchonellata	Spiriferida	Delthyrididae	Howellella	gp_mid	-45.79	23.78	302	L. V. Nekhorosheva and D. K. Patrunov. 1999. The chief Wenlockian-Lochkovian benthic communities of the Vaigach to southern Novaya Zemlya region. In A. J. Boucot and J. D. Lawson (eds.), Paleocommunities--a case study from the Silurian and Lower Devonian
766331	81797	27545	Pragian	Early Emsian	410.8	402.5	27606	Brachiopoda	Strophomenata	Strophomenida	Leptaenoideidae	Leptaenisca	gp_mid	-28.19	23.68	302	I. A. Breyvel, M. G. Breyvel, and G. G. Zenkova, V. S. Militsina, M. V. Shurygina, F. E. Yanet. 1977. Stratigrafiya [Stratigraphy]. in T. A. Gorokhova, ed., Biostratigrafiya i fauna rannego Devona vostochnogo sklona Urala [Biostratigraphy and fauna of the Lower Devonian from the Eastern Urals]
766332	81797	27732	Pragian	Early Emsian	410.8	402.5	27606	Brachiopoda	Strophomenata	Productida	Strophochonetidae	Parachonetes	gp_mid	-28.19	23.68	302	I. A. Breyvel, M. G. Breyvel, and G. G. Zenkova, V. S. Militsina, M. V. Shurygina, F. E. Yanet. 1977. Stratigrafiya [Stratigraphy]. in T. A. Gorokhova, ed., Biostratigrafiya i fauna rannego Devona vostochnogo sklona Urala [Biostratigraphy and fauna of the Lower Devonian from the Eastern Urals]
766333	81797	27269	Pragian	Early Emsian	410.8	402.5	27606	Brachiopoda	Strophomenata	Strophomenida	Douvillinidae	Cymostrophia	gp_mid	-28.19	23.68	302	I. A. Breyvel, M. G. Breyvel, and G. G. Zenkova, V. S. Militsina, M. V. Shurygina, F. E. Yanet. 1977. Stratigrafiya [Stratigraphy]. in T. A. Gorokhova, ed., Biostratigrafiya i fauna rannego Devona vostochnogo sklona Urala [Biostratigraphy and fauna of the Lower Devonian from the Eastern Urals]
766336	81797	28551	Pragian	Early Emsian	410.8	402.5	27606	Brachiopoda	Rhynchonellata	Rhynchonellida	Glossinotoechiidae	Glossinotoechia	gp_mid	-28.19	23.68	302	I. A. Breyvel, M. G. Breyvel, and G. G. Zenkova, V. S. Militsina, M. V. Shurygina, F. E. Yanet. 1977. Stratigrafiya [Stratigraphy]. in T. A. Gorokhova, ed., Biostratigrafiya i fauna rannego Devona vostochnogo sklona Urala [Biostratigraphy and fauna of the Lower Devonian from the Eastern Urals]
766338	81797	29924	Pragian	Early Emsian	410.8	402.5	27606	Brachiopoda	Rhynchonellata	Atrypida	Punctatrypidae	Punctatrypa	gp_mid	-28.19	23.68	302	I. A. Breyvel, M. G. Breyvel, and G. G. Zenkova, V. S. Militsina, M. V. Shurygina, F. E. Yanet. 1977. Stratigrafiya [Stratigraphy]. in T. A. Gorokhova, ed., Biostratigrafiya i fauna rannego Devona vostochnogo sklona Urala [Biostratigraphy and fauna of the Lower Devonian from the Eastern Urals]
766339	81797	29946	Pragian	Early Emsian	410.8	402.5	27606	Brachiopoda	Rhynchonellata	Atrypida	Atrypidae	Spinatrypa	gp_mid	-28.19	23.68	302	I. A. Breyvel, M. G. Breyvel, and G. G. Zenkova, V. S. Militsina, M. V. Shurygina, F. E. Yanet. 1977. Stratigrafiya [Stratigraphy]. in T. A. Gorokhova, ed., Biostratigrafiya i fauna rannego Devona vostochnogo sklona Urala [Biostratigraphy and fauna of the Lower Devonian from the Eastern Urals]
766340	81797	29949	Pragian	Early Emsian	410.8	402.5	27606	Brachiopoda	Rhynchonellata	Atrypida	Atrypinidae	Spirigerina	gp_mid	-28.19	23.68	302	I. A. Breyvel, M. G. Breyvel, and G. G. Zenkova, V. S. Militsina, M. V. Shurygina, F. E. Yanet. 1977. Stratigrafiya [Stratigraphy]. in T. A. Gorokhova, ed., Biostratigrafiya i fauna rannego Devona vostochnogo sklona Urala [Biostratigraphy and fauna of the Lower Devonian from the Eastern Urals]
766341	81797	29863	Pragian	Early Emsian	410.8	402.5	27606	Brachiopoda	Rhynchonellata	Atrypida	Karpinskiidae	Karpinskia	gp_mid	-28.19	23.68	302	I. A. Breyvel, M. G. Breyvel, and G. G. Zenkova, V. S. Militsina, M. V. Shurygina, F. E. Yanet. 1977. Stratigrafiya [Stratigraphy]. in T. A. Gorokhova, ed., Biostratigrafiya i fauna rannego Devona vostochnogo sklona Urala [Biostratigraphy and fauna of the Lower Devonian from the Eastern Urals]
766342	81797	29779	Pragian	Early Emsian	410.8	402.5	27606	Brachiopoda	Rhynchonellata	Atrypida	Atrypidae	Atrypa	gp_mid	-28.19	23.68	302	I. A. Breyvel, M. G. Breyvel, and G. G. Zenkova, V. S. Militsina, M. V. Shurygina, F. E. Yanet. 1977. Stratigrafiya [Stratigraphy]. in T. A. Gorokhova, ed., Biostratigrafiya i fauna rannego Devona vostochnogo sklona Urala [Biostratigraphy and fauna of the Lower Devonian from the Eastern Urals]
766343	81797	29784	Pragian	Early Emsian	410.8	402.5	27606	Brachiopoda	Rhynchonellata	Atrypida	Punctatrypidae	Atrypinella	gp_mid	-28.19	23.68	302	I. A. Breyvel, M. G. Breyvel, and G. G. Zenkova, V. S. Militsina, M. V. Shurygina, F. E. Yanet. 1977. Stratigrafiya [Stratigraphy]. in T. A. Gorokhova, ed., Biostratigrafiya i fauna rannego Devona vostochnogo sklona Urala [Biostratigraphy and fauna of the Lower Devonian from the Eastern Urals]
766344	81797	29356	Pragian	Early Emsian	410.8	402.5	27606	Brachiopoda	Rhynchonellata	Spiriferida	Cyrtiidae	Janius	gp_mid	-28.19	23.68	302	I. A. Breyvel, M. G. Breyvel, and G. G. Zenkova, V. S. Militsina, M. V. Shurygina, F. E. Yanet. 1977. Stratigrafiya [Stratigraphy]. in T. A. Gorokhova, ed., Biostratigrafiya i fauna rannego Devona vostochnogo sklona Urala [Biostratigraphy and fauna of the Lower Devonian from the Eastern Urals]
766245	81794	27550	Pragian	Early Emsian	410.8	402.5	27606	Brachiopoda	Strophomenata	Strophomenida	Rafinesquinidae	Leptagonia	gp_mid	-30.05	23.57	302	I. A. Breyvel, M. G. Breyvel, and G. G. Zenkova, V. S. Militsina, M. V. Shurygina, F. E. Yanet. 1977. Stratigrafiya [Stratigraphy]. in T. A. Gorokhova, ed., Biostratigrafiya i fauna rannego Devona vostochnogo sklona Urala [Biostratigraphy and fauna of the Lower Devonian from the Eastern Urals]
766246	81794	27732	Pragian	Early Emsian	410.8	402.5	27606	Brachiopoda	Strophomenata	Productida	Strophochonetidae	Parachonetes	gp_mid	-30.05	23.57	302	I. A. Breyvel, M. G. Breyvel, and G. G. Zenkova, V. S. Militsina, M. V. Shurygina, F. E. Yanet. 1977. Stratigrafiya [Stratigraphy]. in T. A. Gorokhova, ed., Biostratigrafiya i fauna rannego Devona vostochnogo sklona Urala [Biostratigraphy and fauna of the Lower Devonian from the Eastern Urals]
766247	81794	27586	Pragian	Early Emsian	410.8	402.5	27606	Brachiopoda	Strophomenata	Strophomenida	Strophodontidae	Lissostrophia	gp_mid	-30.05	23.57	302	I. A. Breyvel, M. G. Breyvel, and G. G. Zenkova, V. S. Militsina, M. V. Shurygina, F. E. Yanet. 1977. Stratigrafiya [Stratigraphy]. in T. A. Gorokhova, ed., Biostratigrafiya i fauna rannego Devona vostochnogo sklona Urala [Biostratigraphy and fauna of the Lower Devonian from the Eastern Urals]
766250	81794	28551	Pragian	Early Emsian	410.8	402.5	27606	Brachiopoda	Rhynchonellata	Rhynchonellida	Glossinotoechiidae	Glossinotoechia	gp_mid	-30.05	23.57	302	I. A. Breyvel, M. G. Breyvel, and G. G. Zenkova, V. S. Militsina, M. V. Shurygina, F. E. Yanet. 1977. Stratigrafiya [Stratigraphy]. in T. A. Gorokhova, ed., Biostratigrafiya i fauna rannego Devona vostochnogo sklona Urala [Biostratigraphy and fauna of the Lower Devonian from the Eastern Urals]
766251	81794	28669	Pragian	Early Emsian	410.8	402.5	27606	Brachiopoda	Rhynchonellata	Rhynchonellida	Trigonirhynchiidae	Losvia	gp_mid	-30.05	23.57	302	I. A. Breyvel, M. G. Breyvel, and G. G. Zenkova, V. S. Militsina, M. V. Shurygina, F. E. Yanet. 1977. Stratigrafiya [Stratigraphy]. in T. A. Gorokhova, ed., Biostratigrafiya i fauna rannego Devona vostochnogo sklona Urala [Biostratigraphy and fauna of the Lower Devonian from the Eastern Urals]
766252	81794	28932	Pragian	Early Emsian	410.8	402.5	27606	Brachiopoda	Rhynchonellata	Rhynchonellida	Rhynchotrematidae	Stegerhynchus	gp_mid	-30.05	23.57	302	I. A. Breyvel, M. G. Breyvel, and G. G. Zenkova, V. S. Militsina, M. V. Shurygina, F. E. Yanet. 1977. Stratigrafiya [Stratigraphy]. in T. A. Gorokhova, ed., Biostratigrafiya i fauna rannego Devona vostochnogo sklona Urala [Biostratigraphy and fauna of the Lower Devonian from the Eastern Urals]
766253	81794	28462	Pragian	Early Emsian	410.8	402.5	27606	Brachiopoda	Rhynchonellata	Rhynchonellida	Innaechiidae	Corvinopugnax	gp_mid	-30.05	23.57	302	I. A. Breyvel, M. G. Breyvel, and G. G. Zenkova, V. S. Militsina, M. V. Shurygina, F. E. Yanet. 1977. Stratigrafiya [Stratigraphy]. in T. A. Gorokhova, ed., Biostratigrafiya i fauna rannego Devona vostochnogo sklona Urala [Biostratigraphy and fauna of the Lower Devonian from the Eastern Urals]
766254	81794	29800	Pragian	Early Emsian	410.8	402.5	27606	Brachiopoda	Rhynchonellata	Atrypida	Carinatinidae	Carinatina	gp_mid	-30.05	23.57	302	I. A. Breyvel, M. G. Breyvel, and G. G. Zenkova, V. S. Militsina, M. V. Shurygina, F. E. Yanet. 1977. Stratigrafiya [Stratigraphy]. in T. A. Gorokhova, ed., Biostratigrafiya i fauna rannego Devona vostochnogo sklona Urala [Biostratigraphy and fauna of the Lower Devonian from the Eastern Urals]
766255	81794	29924	Pragian	Early Emsian	410.8	402.5	27606	Brachiopoda	Rhynchonellata	Atrypida	Punctatrypidae	Punctatrypa	gp_mid	-30.05	23.57	302	I. A. Breyvel, M. G. Breyvel, and G. G. Zenkova, V. S. Militsina, M. V. Shurygina, F. E. Yanet. 1977. Stratigrafiya [Stratigraphy]. in T. A. Gorokhova, ed., Biostratigrafiya i fauna rannego Devona vostochnogo sklona Urala [Biostratigraphy and fauna of the Lower Devonian from the Eastern Urals]
766256	81794	29863	Pragian	Early Emsian	410.8	402.5	27606	Brachiopoda	Rhynchonellata	Atrypida	Karpinskiidae	Karpinskia	gp_mid	-30.05	23.57	302	I. A. Breyvel, M. G. Breyvel, and G. G. Zenkova, V. S. Militsina, M. V. Shurygina, F. E. Yanet. 1977. Stratigrafiya [Stratigraphy]. in T. A. Gorokhova, ed., Biostratigrafiya i fauna rannego Devona vostochnogo sklona Urala [Biostratigraphy and fauna of the Lower Devonian from the Eastern Urals]
766257	81794	126037	Pragian	Early Emsian	410.8	402.5	27606	Brachiopoda	Rhynchonellata	Atrypida	Karpinskiidae	Mimatrypa	gp_mid	-30.05	23.57	302	I. A. Breyvel, M. G. Breyvel, and G. G. Zenkova, V. S. Militsina, M. V. Shurygina, F. E. Yanet. 1977. Stratigrafiya [Stratigraphy]. in T. A. Gorokhova, ed., Biostratigrafiya i fauna rannego Devona vostochnogo sklona Urala [Biostratigraphy and fauna of the Lower Devonian from the Eastern Urals]
766259	81794	29863	Pragian	Early Emsian	410.8	402.5	27606	Brachiopoda	Rhynchonellata	Atrypida	Karpinskiidae	Karpinskia	gp_mid	-30.05	23.57	302	I. A. Breyvel, M. G. Breyvel, and G. G. Zenkova, V. S. Militsina, M. V. Shurygina, F. E. Yanet. 1977. Stratigrafiya [Stratigraphy]. in T. A. Gorokhova, ed., Biostratigrafiya i fauna rannego Devona vostochnogo sklona Urala [Biostratigraphy and fauna of the Lower Devonian from the Eastern Urals]
766260	81794	29690	Pragian	Early Emsian	410.8	402.5	27606	Brachiopoda	Rhynchonellata	Spiriferida	Theodossiidae	Theodossia	gp_mid	-30.05	23.57	302	I. A. Breyvel, M. G. Breyvel, and G. G. Zenkova, V. S. Militsina, M. V. Shurygina, F. E. Yanet. 1977. Stratigrafiya [Stratigraphy]. in T. A. Gorokhova, ed., Biostratigrafiya i fauna rannego Devona vostochnogo sklona Urala [Biostratigraphy and fauna of the Lower Devonian from the Eastern Urals]
766261	81794	29584	Pragian	Early Emsian	410.8	402.5	27606	Brachiopoda	Rhynchonellata	Spiriferida	Xenomartiniidae	Quadrithyrina	gp_mid	-30.05	23.57	302	I. A. Breyvel, M. G. Breyvel, and G. G. Zenkova, V. S. Militsina, M. V. Shurygina, F. E. Yanet. 1977. Stratigrafiya [Stratigraphy]. in T. A. Gorokhova, ed., Biostratigrafiya i fauna rannego Devona vostochnogo sklona Urala [Biostratigraphy and fauna of the Lower Devonian from the Eastern Urals]
766262	81794	29356	Pragian	Early Emsian	410.8	402.5	27606	Brachiopoda	Rhynchonellata	Spiriferida	Cyrtiidae	Janius	gp_mid	-30.05	23.57	302	I. A. Breyvel, M. G. Breyvel, and G. G. Zenkova, V. S. Militsina, M. V. Shurygina, F. E. Yanet. 1977. Stratigrafiya [Stratigraphy]. in T. A. Gorokhova, ed., Biostratigrafiya i fauna rannego Devona vostochnogo sklona Urala [Biostratigraphy and fauna of the Lower Devonian from the Eastern Urals]
766131	81790	27545	Pragian	Early Emsian	410.8	402.5	27606	Brachiopoda	Strophomenata	Strophomenida	Leptaenoideidae	Leptaenisca	gp_mid	-30.08	23.55	302	I. A. Breyvel, M. G. Breyvel, and G. G. Zenkova, V. S. Militsina, M. V. Shurygina, F. E. Yanet. 1977. Stratigrafiya [Stratigraphy]. in T. A. Gorokhova, ed., Biostratigrafiya i fauna rannego Devona vostochnogo sklona Urala [Biostratigraphy and fauna of the Lower Devonian from the Eastern Urals]
766132	81790	27832	Pragian	Early Emsian	410.8	402.5	27606	Brachiopoda	Strophomenata	Strophomenida	Leptostrophiidae	Protoleptostrophia	gp_mid	-30.08	23.55	302	I. A. Breyvel, M. G. Breyvel, and G. G. Zenkova, V. S. Militsina, M. V. Shurygina, F. E. Yanet. 1977. Stratigrafiya [Stratigraphy]. in T. A. Gorokhova, ed., Biostratigrafiya i fauna rannego Devona vostochnogo sklona Urala [Biostratigraphy and fauna of the Lower Devonian from the Eastern Urals]
766133	81790	27586	Pragian	Early Emsian	410.8	402.5	27606	Brachiopoda	Strophomenata	Strophomenida	Strophodontidae	Lissostrophia	gp_mid	-30.08	23.55	302	I. A. Breyvel, M. G. Breyvel, and G. G. Zenkova, V. S. Militsina, M. V. Shurygina, F. E. Yanet. 1977. Stratigrafiya [Stratigraphy]. in T. A. Gorokhova, ed., Biostratigrafiya i fauna rannego Devona vostochnogo sklona Urala [Biostratigraphy and fauna of the Lower Devonian from the Eastern Urals]
766134	81790	27732	Pragian	Early Emsian	410.8	402.5	27606	Brachiopoda	Strophomenata	Productida	Strophochonetidae	Parachonetes	gp_mid	-30.08	23.55	302	I. A. Breyvel, M. G. Breyvel, and G. G. Zenkova, V. S. Militsina, M. V. Shurygina, F. E. Yanet. 1977. Stratigrafiya [Stratigraphy]. in T. A. Gorokhova, ed., Biostratigrafiya i fauna rannego Devona vostochnogo sklona Urala [Biostratigraphy and fauna of the Lower Devonian from the Eastern Urals]
766135	81790	27732	Pragian	Early Emsian	410.8	402.5	27606	Brachiopoda	Strophomenata	Productida	Strophochonetidae	Parachonetes	gp_mid	-30.08	23.55	302	I. A. Breyvel, M. G. Breyvel, and G. G. Zenkova, V. S. Militsina, M. V. Shurygina, F. E. Yanet. 1977. Stratigrafiya [Stratigraphy]. in T. A. Gorokhova, ed., Biostratigrafiya i fauna rannego Devona vostochnogo sklona Urala [Biostratigraphy and fauna of the Lower Devonian from the Eastern Urals]
766136	81790	27269	Pragian	Early Emsian	410.8	402.5	27606	Brachiopoda	Strophomenata	Strophomenida	Douvillinidae	Cymostrophia	gp_mid	-30.08	23.55	302	I. A. Breyvel, M. G. Breyvel, and G. G. Zenkova, V. S. Militsina, M. V. Shurygina, F. E. Yanet. 1977. Stratigrafiya [Stratigraphy]. in T. A. Gorokhova, ed., Biostratigrafiya i fauna rannego Devona vostochnogo sklona Urala [Biostratigraphy and fauna of the Lower Devonian from the Eastern Urals]
766137	81790	27269	Pragian	Early Emsian	410.8	402.5	27606	Brachiopoda	Strophomenata	Strophomenida	Douvillinidae	Cymostrophia	gp_mid	-30.08	23.55	302	I. A. Breyvel, M. G. Breyvel, and G. G. Zenkova, V. S. Militsina, M. V. Shurygina, F. E. Yanet. 1977. Stratigrafiya [Stratigraphy]. in T. A. Gorokhova, ed., Biostratigrafiya i fauna rannego Devona vostochnogo sklona Urala [Biostratigraphy and fauna of the Lower Devonian from the Eastern Urals]
766138	81790	27586	Pragian	Early Emsian	410.8	402.5	27606	Brachiopoda	Strophomenata	Strophomenida	Strophodontidae	Lissostrophia	gp_mid	-30.08	23.55	302	I. A. Breyvel, M. G. Breyvel, and G. G. Zenkova, V. S. Militsina, M. V. Shurygina, F. E. Yanet. 1977. Stratigrafiya [Stratigraphy]. in T. A. Gorokhova, ed., Biostratigrafiya i fauna rannego Devona vostochnogo sklona Urala [Biostratigraphy and fauna of the Lower Devonian from the Eastern Urals]
766139	81790	26816	Pragian	Early Emsian	410.8	402.5	27606	Brachiopoda	Rhynchonellata	Orthida	Dalmanellidae	Isorthis	gp_mid	-30.08	23.55	302	I. A. Breyvel, M. G. Breyvel, and G. G. Zenkova, V. S. Militsina, M. V. Shurygina, F. E. Yanet. 1977. Stratigrafiya [Stratigraphy]. in T. A. Gorokhova, ed., Biostratigrafiya i fauna rannego Devona vostochnogo sklona Urala [Biostratigraphy and fauna of the Lower Devonian from the Eastern Urals]
766140	81790	27817	Pragian	Early Emsian	410.8	402.5	27606	Brachiopoda	Strophomenata	Productida	NO_FAMILY_SPECIFIED	Productella	gp_mid	-30.08	23.55	302	I. A. Breyvel, M. G. Breyvel, and G. G. Zenkova, V. S. Militsina, M. V. Shurygina, F. E. Yanet. 1977. Stratigrafiya [Stratigraphy]. in T. A. Gorokhova, ed., Biostratigrafiya i fauna rannego Devona vostochnogo sklona Urala [Biostratigraphy and fauna of the Lower Devonian from the Eastern Urals]
766144	81790	126041	Pragian	Early Emsian	410.8	402.5	27606	Brachiopoda	Rhynchonellata	Rhynchonellida	Innaechiidae	Sibirirhynchia	gp_mid	-30.08	23.55	302	I. A. Breyvel, M. G. Breyvel, and G. G. Zenkova, V. S. Militsina, M. V. Shurygina, F. E. Yanet. 1977. Stratigrafiya [Stratigraphy]. in T. A. Gorokhova, ed., Biostratigrafiya i fauna rannego Devona vostochnogo sklona Urala [Biostratigraphy and fauna of the Lower Devonian from the Eastern Urals]
766145	81790	28551	Pragian	Early Emsian	410.8	402.5	27606	Brachiopoda	Rhynchonellata	Rhynchonellida	Glossinotoechiidae	Glossinotoechia	gp_mid	-30.08	23.55	302	I. A. Breyvel, M. G. Breyvel, and G. G. Zenkova, V. S. Militsina, M. V. Shurygina, F. E. Yanet. 1977. Stratigrafiya [Stratigraphy]. in T. A. Gorokhova, ed., Biostratigrafiya i fauna rannego Devona vostochnogo sklona Urala [Biostratigraphy and fauna of the Lower Devonian from the Eastern Urals]
766146	81790	28932	Pragian	Early Emsian	410.8	402.5	27606	Brachiopoda	Rhynchonellata	Rhynchonellida	Rhynchotrematidae	Stegerhynchus	gp_mid	-30.08	23.55	302	I. A. Breyvel, M. G. Breyvel, and G. G. Zenkova, V. S. Militsina, M. V. Shurygina, F. E. Yanet. 1977. Stratigrafiya [Stratigraphy]. in T. A. Gorokhova, ed., Biostratigrafiya i fauna rannego Devona vostochnogo sklona Urala [Biostratigraphy and fauna of the Lower Devonian from the Eastern Urals]
766147	81790	28669	Pragian	Early Emsian	410.8	402.5	27606	Brachiopoda	Rhynchonellata	Rhynchonellida	Trigonirhynchiidae	Losvia	gp_mid	-30.08	23.55	302	I. A. Breyvel, M. G. Breyvel, and G. G. Zenkova, V. S. Militsina, M. V. Shurygina, F. E. Yanet. 1977. Stratigrafiya [Stratigraphy]. in T. A. Gorokhova, ed., Biostratigrafiya i fauna rannego Devona vostochnogo sklona Urala [Biostratigraphy and fauna of the Lower Devonian from the Eastern Urals]
766148	81790	29824	Pragian	Early Emsian	410.8	402.5	27606	Brachiopoda	Rhynchonellata	Atrypida	Atrypidae	Desquamatia	gp_mid	-30.08	23.55	302	I. A. Breyvel, M. G. Breyvel, and G. G. Zenkova, V. S. Militsina, M. V. Shurygina, F. E. Yanet. 1977. Stratigrafiya [Stratigraphy]. in T. A. Gorokhova, ed., Biostratigrafiya i fauna rannego Devona vostochnogo sklona Urala [Biostratigraphy and fauna of the Lower Devonian from the Eastern Urals]
766149	81790	29946	Pragian	Early Emsian	410.8	402.5	27606	Brachiopoda	Rhynchonellata	Atrypida	Atrypidae	Spinatrypa	gp_mid	-30.08	23.55	302	I. A. Breyvel, M. G. Breyvel, and G. G. Zenkova, V. S. Militsina, M. V. Shurygina, F. E. Yanet. 1977. Stratigrafiya [Stratigraphy]. in T. A. Gorokhova, ed., Biostratigrafiya i fauna rannego Devona vostochnogo sklona Urala [Biostratigraphy and fauna of the Lower Devonian from the Eastern Urals]
766150	81790	29924	Pragian	Early Emsian	410.8	402.5	27606	Brachiopoda	Rhynchonellata	Atrypida	Punctatrypidae	Punctatrypa	gp_mid	-30.08	23.55	302	I. A. Breyvel, M. G. Breyvel, and G. G. Zenkova, V. S. Militsina, M. V. Shurygina, F. E. Yanet. 1977. Stratigrafiya [Stratigraphy]. in T. A. Gorokhova, ed., Biostratigrafiya i fauna rannego Devona vostochnogo sklona Urala [Biostratigraphy and fauna of the Lower Devonian from the Eastern Urals]
766151	81790	29924	Pragian	Early Emsian	410.8	402.5	27606	Brachiopoda	Rhynchonellata	Atrypida	Punctatrypidae	Punctatrypa	gp_mid	-30.08	23.55	302	I. A. Breyvel, M. G. Breyvel, and G. G. Zenkova, V. S. Militsina, M. V. Shurygina, F. E. Yanet. 1977. Stratigrafiya [Stratigraphy]. in T. A. Gorokhova, ed., Biostratigrafiya i fauna rannego Devona vostochnogo sklona Urala [Biostratigraphy and fauna of the Lower Devonian from the Eastern Urals]
766153	81790	29863	Pragian	Early Emsian	410.8	402.5	27606	Brachiopoda	Rhynchonellata	Atrypida	Karpinskiidae	Karpinskia	gp_mid	-30.08	23.55	302	I. A. Breyvel, M. G. Breyvel, and G. G. Zenkova, V. S. Militsina, M. V. Shurygina, F. E. Yanet. 1977. Stratigrafiya [Stratigraphy]. in T. A. Gorokhova, ed., Biostratigrafiya i fauna rannego Devona vostochnogo sklona Urala [Biostratigraphy and fauna of the Lower Devonian from the Eastern Urals]
766154	81790	29784	Pragian	Early Emsian	410.8	402.5	27606	Brachiopoda	Rhynchonellata	Atrypida	Punctatrypidae	Atrypinella	gp_mid	-30.08	23.55	302	I. A. Breyvel, M. G. Breyvel, and G. G. Zenkova, V. S. Militsina, M. V. Shurygina, F. E. Yanet. 1977. Stratigrafiya [Stratigraphy]. in T. A. Gorokhova, ed., Biostratigrafiya i fauna rannego Devona vostochnogo sklona Urala [Biostratigraphy and fauna of the Lower Devonian from the Eastern Urals]
766155	81790	29728	Pragian	Early Emsian	410.8	402.5	27606	Brachiopoda	Rhynchonellata	Spiriferida	Xenomartiniidae	Uralospirifer	gp_mid	-30.08	23.55	302	I. A. Breyvel, M. G. Breyvel, and G. G. Zenkova, V. S. Militsina, M. V. Shurygina, F. E. Yanet. 1977. Stratigrafiya [Stratigraphy]. in T. A. Gorokhova, ed., Biostratigrafiya i fauna rannego Devona vostochnogo sklona Urala [Biostratigraphy and fauna of the Lower Devonian from the Eastern Urals]
766156	81790	94944	Pragian	Early Emsian	410.8	402.5	27606	Brachiopoda	Rhynchonellata	Spiriferida	Elythynidae	Elythyna	gp_mid	-30.08	23.55	302	I. A. Breyvel, M. G. Breyvel, and G. G. Zenkova, V. S. Militsina, M. V. Shurygina, F. E. Yanet. 1977. Stratigrafiya [Stratigraphy]. in T. A. Gorokhova, ed., Biostratigrafiya i fauna rannego Devona vostochnogo sklona Urala [Biostratigraphy and fauna of the Lower Devonian from the Eastern Urals]
764567	81656	27269	Pragian	Early Emsian	410.8	402.5	27569	Brachiopoda	Strophomenata	Strophomenida	Douvillinidae	Cymostrophia	gp_mid	-20.96	22.57	302	A. P. Tyazheva, R. A. Zhavoronkova, and A. A. Garifullina. 1976. Korally i brakhiopody nizhnego devona Yuzhnogo Urala [Corals and brachiopods from the lower Devonian of the Southern Urals]
764568	81656	28645	Pragian	Early Emsian	410.8	402.5	27569	Brachiopoda	Rhynchonellata	Rhynchonellida	Machaerariidae	Latonotoechia	gp_mid	-20.96	22.57	302	A. P. Tyazheva, R. A. Zhavoronkova, and A. A. Garifullina. 1976. Korally i brakhiopody nizhnego devona Yuzhnogo Urala [Corals and brachiopods from the lower Devonian of the Southern Urals]
764569	81656	28728	Pragian	Early Emsian	410.8	402.5	27569	Brachiopoda	Rhynchonellata	Rhynchonellida	Trigonirhynchiidae	Nymphorhynchia	gp_mid	-20.96	22.57	302	A. P. Tyazheva, R. A. Zhavoronkova, and A. A. Garifullina. 1976. Korally i brakhiopody nizhnego devona Yuzhnogo Urala [Corals and brachiopods from the lower Devonian of the Southern Urals]
764570	81656	28669	Pragian	Early Emsian	410.8	402.5	27569	Brachiopoda	Rhynchonellata	Rhynchonellida	Trigonirhynchiidae	Losvia	gp_mid	-20.96	22.57	302	A. P. Tyazheva, R. A. Zhavoronkova, and A. A. Garifullina. 1976. Korally i brakhiopody nizhnego devona Yuzhnogo Urala [Corals and brachiopods from the lower Devonian of the Southern Urals]
764571	81656	28902	Pragian	Early Emsian	410.8	402.5	27569	Brachiopoda	Rhynchonellata	Rhynchonellida	Septalariidae	Septalaria	gp_mid	-20.96	22.57	302	A. P. Tyazheva, R. A. Zhavoronkova, and A. A. Garifullina. 1976. Korally i brakhiopody nizhnego devona Yuzhnogo Urala [Corals and brachiopods from the lower Devonian of the Southern Urals]
764572	81656	29779	Pragian	Early Emsian	410.8	402.5	27569	Brachiopoda	Rhynchonellata	Atrypida	Atrypidae	Atrypa	gp_mid	-20.96	22.57	302	A. P. Tyazheva, R. A. Zhavoronkova, and A. A. Garifullina. 1976. Korally i brakhiopody nizhnego devona Yuzhnogo Urala [Corals and brachiopods from the lower Devonian of the Southern Urals]
764573	81656	29946	Pragian	Early Emsian	410.8	402.5	27569	Brachiopoda	Rhynchonellata	Atrypida	Atrypidae	Spinatrypa	gp_mid	-20.96	22.57	302	A. P. Tyazheva, R. A. Zhavoronkova, and A. A. Garifullina. 1976. Korally i brakhiopody nizhnego devona Yuzhnogo Urala [Corals and brachiopods from the lower Devonian of the Southern Urals]
764574	81656	29824	Pragian	Early Emsian	410.8	402.5	27569	Brachiopoda	Rhynchonellata	Atrypida	Atrypidae	Desquamatia	gp_mid	-20.96	22.57	302	A. P. Tyazheva, R. A. Zhavoronkova, and A. A. Garifullina. 1976. Korally i brakhiopody nizhnego devona Yuzhnogo Urala [Corals and brachiopods from the lower Devonian of the Southern Urals]
764575	81656	29924	Pragian	Early Emsian	410.8	402.5	27569	Brachiopoda	Rhynchonellata	Atrypida	Punctatrypidae	Punctatrypa	gp_mid	-20.96	22.57	302	A. P. Tyazheva, R. A. Zhavoronkova, and A. A. Garifullina. 1976. Korally i brakhiopody nizhnego devona Yuzhnogo Urala [Corals and brachiopods from the lower Devonian of the Southern Urals]
764576	81656	29800	Pragian	Early Emsian	410.8	402.5	27569	Brachiopoda	Rhynchonellata	Atrypida	Carinatinidae	Carinatina	gp_mid	-20.96	22.57	302	A. P. Tyazheva, R. A. Zhavoronkova, and A. A. Garifullina. 1976. Korally i brakhiopody nizhnego devona Yuzhnogo Urala [Corals and brachiopods from the lower Devonian of the Southern Urals]
764577	81656	29863	Pragian	Early Emsian	410.8	402.5	27569	Brachiopoda	Rhynchonellata	Atrypida	Karpinskiidae	Karpinskia	gp_mid	-20.96	22.57	302	A. P. Tyazheva, R. A. Zhavoronkova, and A. A. Garifullina. 1976. Korally i brakhiopody nizhnego devona Yuzhnogo Urala [Corals and brachiopods from the lower Devonian of the Southern Urals]
764578	81656	29276	Pragian	Early Emsian	410.8	402.5	27569	Brachiopoda	Rhynchonellata	Spiriferida	Cyrtiidae	Eospirifer	gp_mid	-20.96	22.57	302	A. P. Tyazheva, R. A. Zhavoronkova, and A. A. Garifullina. 1976. Korally i brakhiopody nizhnego devona Yuzhnogo Urala [Corals and brachiopods from the lower Devonian of the Southern Urals]
764579	81656	29276	Pragian	Early Emsian	410.8	402.5	27569	Brachiopoda	Rhynchonellata	Spiriferida	Cyrtiidae	Eospirifer	gp_mid	-20.96	22.57	302	A. P. Tyazheva, R. A. Zhavoronkova, and A. A. Garifullina. 1976. Korally i brakhiopody nizhnego devona Yuzhnogo Urala [Corals and brachiopods from the lower Devonian of the Southern Urals]
764580	81656	29276	Pragian	Early Emsian	410.8	402.5	27569	Brachiopoda	Rhynchonellata	Spiriferida	Cyrtiidae	Eospirifer	gp_mid	-20.96	22.57	302	A. P. Tyazheva, R. A. Zhavoronkova, and A. A. Garifullina. 1976. Korally i brakhiopody nizhnego devona Yuzhnogo Urala [Corals and brachiopods from the lower Devonian of the Southern Urals]
764581	81656	29066	Pragian	Early Emsian	410.8	402.5	27569	Brachiopoda	Rhynchonellata	Spiriferida	Xenomartiniidae	Altajella	gp_mid	-20.96	22.57	302	A. P. Tyazheva, R. A. Zhavoronkova, and A. A. Garifullina. 1976. Korally i brakhiopody nizhnego devona Yuzhnogo Urala [Corals and brachiopods from the lower Devonian of the Southern Urals]
764585	81656	29000	Pragian	Early Emsian	410.8	402.5	27569	Brachiopoda	Rhynchonellata	Rhynchonellida	Uncinulidae	Uncinulus	gp_mid	-20.96	22.57	302	A. P. Tyazheva, R. A. Zhavoronkova, and A. A. Garifullina. 1976. Korally i brakhiopody nizhnego devona Yuzhnogo Urala [Corals and brachiopods from the lower Devonian of the Southern Urals]
764594	81657	28645	Pragian	Early Emsian	410.8	402.5	27569	Brachiopoda	Rhynchonellata	Rhynchonellida	Machaerariidae	Latonotoechia	gp_mid	-20.92	22.47	302	A. P. Tyazheva, R. A. Zhavoronkova, and A. A. Garifullina. 1976. Korally i brakhiopody nizhnego devona Yuzhnogo Urala [Corals and brachiopods from the lower Devonian of the Southern Urals]
764595	81657	28645	Pragian	Early Emsian	410.8	402.5	27569	Brachiopoda	Rhynchonellata	Rhynchonellida	Machaerariidae	Latonotoechia	gp_mid	-20.92	22.47	302	A. P. Tyazheva, R. A. Zhavoronkova, and A. A. Garifullina. 1976. Korally i brakhiopody nizhnego devona Yuzhnogo Urala [Corals and brachiopods from the lower Devonian of the Southern Urals]
764596	81657	28669	Pragian	Early Emsian	410.8	402.5	27569	Brachiopoda	Rhynchonellata	Rhynchonellida	Trigonirhynchiidae	Losvia	gp_mid	-20.92	22.47	302	A. P. Tyazheva, R. A. Zhavoronkova, and A. A. Garifullina. 1976. Korally i brakhiopody nizhnego devona Yuzhnogo Urala [Corals and brachiopods from the lower Devonian of the Southern Urals]
764597	81657	29784	Pragian	Early Emsian	410.8	402.5	27569	Brachiopoda	Rhynchonellata	Atrypida	Punctatrypidae	Atrypinella	gp_mid	-20.92	22.47	302	A. P. Tyazheva, R. A. Zhavoronkova, and A. A. Garifullina. 1976. Korally i brakhiopody nizhnego devona Yuzhnogo Urala [Corals and brachiopods from the lower Devonian of the Southern Urals]
764598	81657	29863	Pragian	Early Emsian	410.8	402.5	27569	Brachiopoda	Rhynchonellata	Atrypida	Karpinskiidae	Karpinskia	gp_mid	-20.92	22.47	302	A. P. Tyazheva, R. A. Zhavoronkova, and A. A. Garifullina. 1976. Korally i brakhiopody nizhnego devona Yuzhnogo Urala [Corals and brachiopods from the lower Devonian of the Southern Urals]
764618	81658	28728	Pragian	Early Emsian	410.8	402.5	27569	Brachiopoda	Rhynchonellata	Rhynchonellida	Trigonirhynchiidae	Nymphorhynchia	gp_mid	-20.76	22.46	302	A. P. Tyazheva, R. A. Zhavoronkova, and A. A. Garifullina. 1976. Korally i brakhiopody nizhnego devona Yuzhnogo Urala [Corals and brachiopods from the lower Devonian of the Southern Urals]
764619	81658	28669	Pragian	Early Emsian	410.8	402.5	27569	Brachiopoda	Rhynchonellata	Rhynchonellida	Trigonirhynchiidae	Losvia	gp_mid	-20.76	22.46	302	A. P. Tyazheva, R. A. Zhavoronkova, and A. A. Garifullina. 1976. Korally i brakhiopody nizhnego devona Yuzhnogo Urala [Corals and brachiopods from the lower Devonian of the Southern Urals]
764620	81658	28554	Pragian	Early Emsian	410.8	402.5	27569	Brachiopoda	Rhynchonellata	Rhynchonellida	Glossinotoechiidae	Glossinulus	gp_mid	-20.76	22.46	302	A. P. Tyazheva, R. A. Zhavoronkova, and A. A. Garifullina. 1976. Korally i brakhiopody nizhnego devona Yuzhnogo Urala [Corals and brachiopods from the lower Devonian of the Southern Urals]
764621	81658	29946	Pragian	Early Emsian	410.8	402.5	27569	Brachiopoda	Rhynchonellata	Atrypida	Atrypidae	Spinatrypa	gp_mid	-20.76	22.46	302	A. P. Tyazheva, R. A. Zhavoronkova, and A. A. Garifullina. 1976. Korally i brakhiopody nizhnego devona Yuzhnogo Urala [Corals and brachiopods from the lower Devonian of the Southern Urals]
764622	81658	29946	Pragian	Early Emsian	410.8	402.5	27569	Brachiopoda	Rhynchonellata	Atrypida	Atrypidae	Spinatrypa	gp_mid	-20.76	22.46	302	A. P. Tyazheva, R. A. Zhavoronkova, and A. A. Garifullina. 1976. Korally i brakhiopody nizhnego devona Yuzhnogo Urala [Corals and brachiopods from the lower Devonian of the Southern Urals]
764623	81658	29824	Pragian	Early Emsian	410.8	402.5	27569	Brachiopoda	Rhynchonellata	Atrypida	Atrypidae	Desquamatia	gp_mid	-20.76	22.46	302	A. P. Tyazheva, R. A. Zhavoronkova, and A. A. Garifullina. 1976. Korally i brakhiopody nizhnego devona Yuzhnogo Urala [Corals and brachiopods from the lower Devonian of the Southern Urals]
764624	81658	29924	Pragian	Early Emsian	410.8	402.5	27569	Brachiopoda	Rhynchonellata	Atrypida	Punctatrypidae	Punctatrypa	gp_mid	-20.76	22.46	302	A. P. Tyazheva, R. A. Zhavoronkova, and A. A. Garifullina. 1976. Korally i brakhiopody nizhnego devona Yuzhnogo Urala [Corals and brachiopods from the lower Devonian of the Southern Urals]
764625	81658	29800	Pragian	Early Emsian	410.8	402.5	27569	Brachiopoda	Rhynchonellata	Atrypida	Carinatinidae	Carinatina	gp_mid	-20.76	22.46	302	A. P. Tyazheva, R. A. Zhavoronkova, and A. A. Garifullina. 1976. Korally i brakhiopody nizhnego devona Yuzhnogo Urala [Corals and brachiopods from the lower Devonian of the Southern Urals]
764626	81658	29863	Pragian	Early Emsian	410.8	402.5	27569	Brachiopoda	Rhynchonellata	Atrypida	Karpinskiidae	Karpinskia	gp_mid	-20.76	22.46	302	A. P. Tyazheva, R. A. Zhavoronkova, and A. A. Garifullina. 1976. Korally i brakhiopody nizhnego devona Yuzhnogo Urala [Corals and brachiopods from the lower Devonian of the Southern Urals]
764627	81658	29276	Pragian	Early Emsian	410.8	402.5	27569	Brachiopoda	Rhynchonellata	Spiriferida	Cyrtiidae	Eospirifer	gp_mid	-20.76	22.46	302	A. P. Tyazheva, R. A. Zhavoronkova, and A. A. Garifullina. 1976. Korally i brakhiopody nizhnego devona Yuzhnogo Urala [Corals and brachiopods from the lower Devonian of the Southern Urals]
764628	81658	29066	Pragian	Early Emsian	410.8	402.5	27569	Brachiopoda	Rhynchonellata	Spiriferida	Xenomartiniidae	Altajella	gp_mid	-20.76	22.46	302	A. P. Tyazheva, R. A. Zhavoronkova, and A. A. Garifullina. 1976. Korally i brakhiopody nizhnego devona Yuzhnogo Urala [Corals and brachiopods from the lower Devonian of the Southern Urals]
764667	81660	27269	Pragian	Early Emsian	410.8	402.5	27569	Brachiopoda	Strophomenata	Strophomenida	Douvillinidae	Cymostrophia	gp_mid	-20.76	22.46	302	A. P. Tyazheva, R. A. Zhavoronkova, and A. A. Garifullina. 1976. Korally i brakhiopody nizhnego devona Yuzhnogo Urala [Corals and brachiopods from the lower Devonian of the Southern Urals]
764668	81660	28728	Pragian	Early Emsian	410.8	402.5	27569	Brachiopoda	Rhynchonellata	Rhynchonellida	Trigonirhynchiidae	Nymphorhynchia	gp_mid	-20.76	22.46	302	A. P. Tyazheva, R. A. Zhavoronkova, and A. A. Garifullina. 1976. Korally i brakhiopody nizhnego devona Yuzhnogo Urala [Corals and brachiopods from the lower Devonian of the Southern Urals]
764669	81660	28669	Pragian	Early Emsian	410.8	402.5	27569	Brachiopoda	Rhynchonellata	Rhynchonellida	Trigonirhynchiidae	Losvia	gp_mid	-20.76	22.46	302	A. P. Tyazheva, R. A. Zhavoronkova, and A. A. Garifullina. 1976. Korally i brakhiopody nizhnego devona Yuzhnogo Urala [Corals and brachiopods from the lower Devonian of the Southern Urals]
764670	81660	29779	Pragian	Early Emsian	410.8	402.5	27569	Brachiopoda	Rhynchonellata	Atrypida	Atrypidae	Atrypa	gp_mid	-20.76	22.46	302	A. P. Tyazheva, R. A. Zhavoronkova, and A. A. Garifullina. 1976. Korally i brakhiopody nizhnego devona Yuzhnogo Urala [Corals and brachiopods from the lower Devonian of the Southern Urals]
764671	81660	29946	Pragian	Early Emsian	410.8	402.5	27569	Brachiopoda	Rhynchonellata	Atrypida	Atrypidae	Spinatrypa	gp_mid	-20.76	22.46	302	A. P. Tyazheva, R. A. Zhavoronkova, and A. A. Garifullina. 1976. Korally i brakhiopody nizhnego devona Yuzhnogo Urala [Corals and brachiopods from the lower Devonian of the Southern Urals]
764672	81660	29824	Pragian	Early Emsian	410.8	402.5	27569	Brachiopoda	Rhynchonellata	Atrypida	Atrypidae	Desquamatia	gp_mid	-20.76	22.46	302	A. P. Tyazheva, R. A. Zhavoronkova, and A. A. Garifullina. 1976. Korally i brakhiopody nizhnego devona Yuzhnogo Urala [Corals and brachiopods from the lower Devonian of the Southern Urals]
764673	81660	29924	Pragian	Early Emsian	410.8	402.5	27569	Brachiopoda	Rhynchonellata	Atrypida	Punctatrypidae	Punctatrypa	gp_mid	-20.76	22.46	302	A. P. Tyazheva, R. A. Zhavoronkova, and A. A. Garifullina. 1976. Korally i brakhiopody nizhnego devona Yuzhnogo Urala [Corals and brachiopods from the lower Devonian of the Southern Urals]
764674	81660	29949	Pragian	Early Emsian	410.8	402.5	27569	Brachiopoda	Rhynchonellata	Atrypida	Atrypinidae	Spirigerina	gp_mid	-20.76	22.46	302	A. P. Tyazheva, R. A. Zhavoronkova, and A. A. Garifullina. 1976. Korally i brakhiopody nizhnego devona Yuzhnogo Urala [Corals and brachiopods from the lower Devonian of the Southern Urals]
764675	81660	29800	Pragian	Early Emsian	410.8	402.5	27569	Brachiopoda	Rhynchonellata	Atrypida	Carinatinidae	Carinatina	gp_mid	-20.76	22.46	302	A. P. Tyazheva, R. A. Zhavoronkova, and A. A. Garifullina. 1976. Korally i brakhiopody nizhnego devona Yuzhnogo Urala [Corals and brachiopods from the lower Devonian of the Southern Urals]
764676	81660	29863	Pragian	Early Emsian	410.8	402.5	27569	Brachiopoda	Rhynchonellata	Atrypida	Karpinskiidae	Karpinskia	gp_mid	-20.76	22.46	302	A. P. Tyazheva, R. A. Zhavoronkova, and A. A. Garifullina. 1976. Korally i brakhiopody nizhnego devona Yuzhnogo Urala [Corals and brachiopods from the lower Devonian of the Southern Urals]
764644	81659	27269	Pragian	Early Emsian	410.8	402.5	27569	Brachiopoda	Strophomenata	Strophomenida	Douvillinidae	Cymostrophia	gp_mid	-20.68	22.45	302	A. P. Tyazheva, R. A. Zhavoronkova, and A. A. Garifullina. 1976. Korally i brakhiopody nizhnego devona Yuzhnogo Urala [Corals and brachiopods from the lower Devonian of the Southern Urals]
764645	81659	28645	Pragian	Early Emsian	410.8	402.5	27569	Brachiopoda	Rhynchonellata	Rhynchonellida	Machaerariidae	Latonotoechia	gp_mid	-20.68	22.45	302	A. P. Tyazheva, R. A. Zhavoronkova, and A. A. Garifullina. 1976. Korally i brakhiopody nizhnego devona Yuzhnogo Urala [Corals and brachiopods from the lower Devonian of the Southern Urals]
764646	81659	29949	Pragian	Early Emsian	410.8	402.5	27569	Brachiopoda	Rhynchonellata	Atrypida	Atrypinidae	Spirigerina	gp_mid	-20.68	22.45	302	A. P. Tyazheva, R. A. Zhavoronkova, and A. A. Garifullina. 1976. Korally i brakhiopody nizhnego devona Yuzhnogo Urala [Corals and brachiopods from the lower Devonian of the Southern Urals]
764647	81659	29863	Pragian	Early Emsian	410.8	402.5	27569	Brachiopoda	Rhynchonellata	Atrypida	Karpinskiidae	Karpinskia	gp_mid	-20.68	22.45	302	A. P. Tyazheva, R. A. Zhavoronkova, and A. A. Garifullina. 1976. Korally i brakhiopody nizhnego devona Yuzhnogo Urala [Corals and brachiopods from the lower Devonian of the Southern Urals]
764649	81659	29800	Pragian	Early Emsian	410.8	402.5	27569	Brachiopoda	Rhynchonellata	Atrypida	Carinatinidae	Carinatina	gp_mid	-20.68	22.45	302	A. P. Tyazheva, R. A. Zhavoronkova, and A. A. Garifullina. 1976. Korally i brakhiopody nizhnego devona Yuzhnogo Urala [Corals and brachiopods from the lower Devonian of the Southern Urals]
764680	81661	28645	Pragian	Early Emsian	410.8	402.5	27569	Brachiopoda	Rhynchonellata	Rhynchonellida	Machaerariidae	Latonotoechia	gp_mid	-20.72	22.43	302	A. P. Tyazheva, R. A. Zhavoronkova, and A. A. Garifullina. 1976. Korally i brakhiopody nizhnego devona Yuzhnogo Urala [Corals and brachiopods from the lower Devonian of the Southern Urals]
764681	81661	28645	Pragian	Early Emsian	410.8	402.5	27569	Brachiopoda	Rhynchonellata	Rhynchonellida	Machaerariidae	Latonotoechia	gp_mid	-20.72	22.43	302	A. P. Tyazheva, R. A. Zhavoronkova, and A. A. Garifullina. 1976. Korally i brakhiopody nizhnego devona Yuzhnogo Urala [Corals and brachiopods from the lower Devonian of the Southern Urals]
764682	81661	29800	Pragian	Early Emsian	410.8	402.5	27569	Brachiopoda	Rhynchonellata	Atrypida	Carinatinidae	Carinatina	gp_mid	-20.72	22.43	302	A. P. Tyazheva, R. A. Zhavoronkova, and A. A. Garifullina. 1976. Korally i brakhiopody nizhnego devona Yuzhnogo Urala [Corals and brachiopods from the lower Devonian of the Southern Urals]
764683	81661	29800	Pragian	Early Emsian	410.8	402.5	27569	Brachiopoda	Rhynchonellata	Atrypida	Carinatinidae	Carinatina	gp_mid	-20.72	22.43	302	A. P. Tyazheva, R. A. Zhavoronkova, and A. A. Garifullina. 1976. Korally i brakhiopody nizhnego devona Yuzhnogo Urala [Corals and brachiopods from the lower Devonian of the Southern Urals]
764684	81661	29863	Pragian	Early Emsian	410.8	402.5	27569	Brachiopoda	Rhynchonellata	Atrypida	Karpinskiidae	Karpinskia	gp_mid	-20.72	22.43	302	A. P. Tyazheva, R. A. Zhavoronkova, and A. A. Garifullina. 1976. Korally i brakhiopody nizhnego devona Yuzhnogo Urala [Corals and brachiopods from the lower Devonian of the Southern Urals]
419145	40697	27643	Lochkovian		419.2	410.8	10959	Brachiopoda	Strophomenata	Strophomenida	Amphistrophiidae	Mesodouvillina	gp_mid	-46.73	21.82	302	S. V. Cherkesova. 1988. Lower and Middle Devonian marine deposits of the Soviet arctic and the correlation with arctic Canada. In N. J. McMillan, A. F. Embry, and D. J. Glass (eds.), Devonian of the World, Volume III. Calgary: Canadian Society of Petroleum Geologists.
419146	40697	29335	Lochkovian		419.2	410.8	10959	Brachiopoda	Rhynchonellata	Spiriferida	Delthyrididae	Howellella	gp_mid	-46.73	21.82	302	S. V. Cherkesova. 1988. Lower and Middle Devonian marine deposits of the Soviet arctic and the correlation with arctic Canada. In N. J. McMillan, A. F. Embry, and D. J. Glass (eds.), Devonian of the World, Volume III. Calgary: Canadian Society of Petroleum Geologists.
419147	40697	29335	Lochkovian		419.2	410.8	10959	Brachiopoda	Rhynchonellata	Spiriferida	Delthyrididae	Howellella	gp_mid	-46.73	21.82	302	S. V. Cherkesova. 1988. Lower and Middle Devonian marine deposits of the Soviet arctic and the correlation with arctic Canada. In N. J. McMillan, A. F. Embry, and D. J. Glass (eds.), Devonian of the World, Volume III. Calgary: Canadian Society of Petroleum Geologists.
419148	40697	315258	Lochkovian		419.2	410.8	10959	Brachiopoda	Rhynchonellata	Rhynchonellida	Innaechiidae	Dubovikovia	gp_mid	-46.73	21.82	302	S. V. Cherkesova. 1988. Lower and Middle Devonian marine deposits of the Soviet arctic and the correlation with arctic Canada. In N. J. McMillan, A. F. Embry, and D. J. Glass (eds.), Devonian of the World, Volume III. Calgary: Canadian Society of Petroleum Geologists.
419149	40697	28649	Lochkovian		419.2	410.8	10959	Brachiopoda	Rhynchonellata	Rhynchonellida	Trigonirhynchiidae	Lenatoechia	gp_mid	-46.73	21.82	302	S. V. Cherkesova. 1988. Lower and Middle Devonian marine deposits of the Soviet arctic and the correlation with arctic Canada. In N. J. McMillan, A. F. Embry, and D. J. Glass (eds.), Devonian of the World, Volume III. Calgary: Canadian Society of Petroleum Geologists.
419185	40698	28926	Lochkovian		419.2	410.8	10959	Brachiopoda	Rhynchonellata	Rhynchonellida	Hebetoechiidae	Sphaerirhynchia	gp_mid	-46.73	21.82	302	S. V. Cherkesova. 1988. Lower and Middle Devonian marine deposits of the Soviet arctic and the correlation with arctic Canada. In N. J. McMillan, A. F. Embry, and D. J. Glass (eds.), Devonian of the World, Volume III. Calgary: Canadian Society of Petroleum Geologists.
419186	40698	28560	Lochkovian		419.2	410.8	10959	Brachiopoda	Rhynchonellata	Rhynchonellida	Ladogiidae	Gracilotoechia	gp_mid	-46.73	21.82	302	S. V. Cherkesova. 1988. Lower and Middle Devonian marine deposits of the Soviet arctic and the correlation with arctic Canada. In N. J. McMillan, A. F. Embry, and D. J. Glass (eds.), Devonian of the World, Volume III. Calgary: Canadian Society of Petroleum Geologists.
419187	40698	28916	Lochkovian		419.2	410.8	10959	Brachiopoda	Rhynchonellata	Rhynchonellida	Plectorhynchellidae	Sibiritoechia	gp_mid	-46.73	21.82	302	S. V. Cherkesova. 1988. Lower and Middle Devonian marine deposits of the Soviet arctic and the correlation with arctic Canada. In N. J. McMillan, A. F. Embry, and D. J. Glass (eds.), Devonian of the World, Volume III. Calgary: Canadian Society of Petroleum Geologists.
419188	40698	29824	Lochkovian		419.2	410.8	10959	Brachiopoda	Rhynchonellata	Atrypida	Atrypidae	Desquamatia	gp_mid	-46.73	21.82	302	S. V. Cherkesova. 1988. Lower and Middle Devonian marine deposits of the Soviet arctic and the correlation with arctic Canada. In N. J. McMillan, A. F. Embry, and D. J. Glass (eds.), Devonian of the World, Volume III. Calgary: Canadian Society of Petroleum Geologists.
419189	40698	29949	Lochkovian		419.2	410.8	10959	Brachiopoda	Rhynchonellata	Atrypida	Atrypinidae	Spirigerina	gp_mid	-46.73	21.82	302	S. V. Cherkesova. 1988. Lower and Middle Devonian marine deposits of the Soviet arctic and the correlation with arctic Canada. In N. J. McMillan, A. F. Embry, and D. J. Glass (eds.), Devonian of the World, Volume III. Calgary: Canadian Society of Petroleum Geologists.
419190	40698	29863	Lochkovian		419.2	410.8	10959	Brachiopoda	Rhynchonellata	Atrypida	Karpinskiidae	Karpinskia	gp_mid	-46.73	21.82	302	S. V. Cherkesova. 1988. Lower and Middle Devonian marine deposits of the Soviet arctic and the correlation with arctic Canada. In N. J. McMillan, A. F. Embry, and D. J. Glass (eds.), Devonian of the World, Volume III. Calgary: Canadian Society of Petroleum Geologists.
419191	40698	29335	Lochkovian		419.2	410.8	10959	Brachiopoda	Rhynchonellata	Spiriferida	Delthyrididae	Howellella	gp_mid	-46.73	21.82	302	S. V. Cherkesova. 1988. Lower and Middle Devonian marine deposits of the Soviet arctic and the correlation with arctic Canada. In N. J. McMillan, A. F. Embry, and D. J. Glass (eds.), Devonian of the World, Volume III. Calgary: Canadian Society of Petroleum Geologists.
419192	40698	29335	Lochkovian		419.2	410.8	10959	Brachiopoda	Rhynchonellata	Spiriferida	Delthyrididae	Howellella	gp_mid	-46.73	21.82	302	S. V. Cherkesova. 1988. Lower and Middle Devonian marine deposits of the Soviet arctic and the correlation with arctic Canada. In N. J. McMillan, A. F. Embry, and D. J. Glass (eds.), Devonian of the World, Volume III. Calgary: Canadian Society of Petroleum Geologists.
419193	40698	29534	Lochkovian		419.2	410.8	10959	Brachiopoda	Rhynchonellata	Spiriferida	Ambocoeliidae	Plicoplasia	gp_mid	-46.73	21.82	302	S. V. Cherkesova. 1988. Lower and Middle Devonian marine deposits of the Soviet arctic and the correlation with arctic Canada. In N. J. McMillan, A. F. Embry, and D. J. Glass (eds.), Devonian of the World, Volume III. Calgary: Canadian Society of Petroleum Geologists.
419231	40700	311232	Pragian		410.8	407.6	10959	Brachiopoda	Strophomenata	Strophomenida	Douvillinidae	Phragmostrophia	gp_mid	-42.58	21.09	302	S. V. Cherkesova. 1988. Lower and Middle Devonian marine deposits of the Soviet arctic and the correlation with arctic Canada. In N. J. McMillan, A. F. Embry, and D. J. Glass (eds.), Devonian of the World, Volume III. Calgary: Canadian Society of Petroleum Geologists.
419232	40700	28669	Pragian		410.8	407.6	10959	Brachiopoda	Rhynchonellata	Rhynchonellida	Trigonirhynchiidae	Losvia	gp_mid	-42.58	21.09	302	S. V. Cherkesova. 1988. Lower and Middle Devonian marine deposits of the Soviet arctic and the correlation with arctic Canada. In N. J. McMillan, A. F. Embry, and D. J. Glass (eds.), Devonian of the World, Volume III. Calgary: Canadian Society of Petroleum Geologists.
419233	40700	28720	Pragian		410.8	407.6	10959	Brachiopoda	Rhynchonellata	Rhynchonellida	Hebetoechiidae	Nordotoechia	gp_mid	-42.58	21.09	302	S. V. Cherkesova. 1988. Lower and Middle Devonian marine deposits of the Soviet arctic and the correlation with arctic Canada. In N. J. McMillan, A. F. Embry, and D. J. Glass (eds.), Devonian of the World, Volume III. Calgary: Canadian Society of Petroleum Geologists.
419234	40700	28958	Pragian		410.8	407.6	10959	Brachiopoda	Rhynchonellata	Rhynchonellida	Uncinulidae	Taimyrrhynx	gp_mid	-42.58	21.09	302	S. V. Cherkesova. 1988. Lower and Middle Devonian marine deposits of the Soviet arctic and the correlation with arctic Canada. In N. J. McMillan, A. F. Embry, and D. J. Glass (eds.), Devonian of the World, Volume III. Calgary: Canadian Society of Petroleum Geologists.
419235	40700	29335	Pragian		410.8	407.6	10959	Brachiopoda	Rhynchonellata	Spiriferida	Delthyrididae	Howellella	gp_mid	-42.58	21.09	302	S. V. Cherkesova. 1988. Lower and Middle Devonian marine deposits of the Soviet arctic and the correlation with arctic Canada. In N. J. McMillan, A. F. Embry, and D. J. Glass (eds.), Devonian of the World, Volume III. Calgary: Canadian Society of Petroleum Geologists.
419236	40700	29289	Pragian		410.8	407.6	10959	Brachiopoda	Rhynchonellata	Spiriferida	Hysterolitidae	Fimbrispirifer	gp_mid	-42.58	21.09	302	S. V. Cherkesova. 1988. Lower and Middle Devonian marine deposits of the Soviet arctic and the correlation with arctic Canada. In N. J. McMillan, A. F. Embry, and D. J. Glass (eds.), Devonian of the World, Volume III. Calgary: Canadian Society of Petroleum Geologists.
419262	40701	28728	Pragian		410.8	407.6	10959	Brachiopoda	Rhynchonellata	Rhynchonellida	Trigonirhynchiidae	Nymphorhynchia	gp_mid	-42.58	21.09	302	S. V. Cherkesova. 1988. Lower and Middle Devonian marine deposits of the Soviet arctic and the correlation with arctic Canada. In N. J. McMillan, A. F. Embry, and D. J. Glass (eds.), Devonian of the World, Volume III. Calgary: Canadian Society of Petroleum Geologists.
419263	40701	28728	Pragian		410.8	407.6	10959	Brachiopoda	Rhynchonellata	Rhynchonellida	Trigonirhynchiidae	Nymphorhynchia	gp_mid	-42.58	21.09	302	S. V. Cherkesova. 1988. Lower and Middle Devonian marine deposits of the Soviet arctic and the correlation with arctic Canada. In N. J. McMillan, A. F. Embry, and D. J. Glass (eds.), Devonian of the World, Volume III. Calgary: Canadian Society of Petroleum Geologists.
419264	40701	28992	Pragian		410.8	407.6	10959	Brachiopoda	Rhynchonellata	Rhynchonellida	Trigonirhynchiidae	Trigonirhynchia	gp_mid	-42.58	21.09	302	S. V. Cherkesova. 1988. Lower and Middle Devonian marine deposits of the Soviet arctic and the correlation with arctic Canada. In N. J. McMillan, A. F. Embry, and D. J. Glass (eds.), Devonian of the World, Volume III. Calgary: Canadian Society of Petroleum Geologists.
419265	40701	29335	Pragian		410.8	407.6	10959	Brachiopoda	Rhynchonellata	Spiriferida	Delthyrididae	Howellella	gp_mid	-42.58	21.09	302	S. V. Cherkesova. 1988. Lower and Middle Devonian marine deposits of the Soviet arctic and the correlation with arctic Canada. In N. J. McMillan, A. F. Embry, and D. J. Glass (eds.), Devonian of the World, Volume III. Calgary: Canadian Society of Petroleum Geologists.
766270	81795	110290	Emsian		407.6	393.3	27606	Brachiopoda	Strophomenata	Strophomenida	Strophodontidae	Strophomena (Strophodonta)	gp_mid	-23.16	19.98	302	I. A. Breyvel, M. G. Breyvel, and G. G. Zenkova, V. S. Militsina, M. V. Shurygina, F. E. Yanet. 1977. Stratigrafiya [Stratigraphy]. in T. A. Gorokhova, ed., Biostratigrafiya i fauna rannego Devona vostochnogo sklona Urala [Biostratigraphy and fauna of the Lower Devonian from the Eastern Urals]
766271	81795	26991	Emsian		407.6	393.3	27606	Brachiopoda	Rhynchonellata	Orthida	Schizophoriidae	Schizophoria	gp_mid	-23.16	19.98	302	I. A. Breyvel, M. G. Breyvel, and G. G. Zenkova, V. S. Militsina, M. V. Shurygina, F. E. Yanet. 1977. Stratigrafiya [Stratigraphy]. in T. A. Gorokhova, ed., Biostratigrafiya i fauna rannego Devona vostochnogo sklona Urala [Biostratigraphy and fauna of the Lower Devonian from the Eastern Urals]
766272	81795	27732	Emsian		407.6	393.3	27606	Brachiopoda	Strophomenata	Productida	Strophochonetidae	Parachonetes	gp_mid	-23.16	19.98	302	I. A. Breyvel, M. G. Breyvel, and G. G. Zenkova, V. S. Militsina, M. V. Shurygina, F. E. Yanet. 1977. Stratigrafiya [Stratigraphy]. in T. A. Gorokhova, ed., Biostratigrafiya i fauna rannego Devona vostochnogo sklona Urala [Biostratigraphy and fauna of the Lower Devonian from the Eastern Urals]
766276	81795	28551	Emsian		407.6	393.3	27606	Brachiopoda	Rhynchonellata	Rhynchonellida	Glossinotoechiidae	Glossinotoechia	gp_mid	-23.16	19.98	302	I. A. Breyvel, M. G. Breyvel, and G. G. Zenkova, V. S. Militsina, M. V. Shurygina, F. E. Yanet. 1977. Stratigrafiya [Stratigraphy]. in T. A. Gorokhova, ed., Biostratigrafiya i fauna rannego Devona vostochnogo sklona Urala [Biostratigraphy and fauna of the Lower Devonian from the Eastern Urals]
766277	81795	28932	Emsian		407.6	393.3	27606	Brachiopoda	Rhynchonellata	Rhynchonellida	Rhynchotrematidae	Stegerhynchus	gp_mid	-23.16	19.98	302	I. A. Breyvel, M. G. Breyvel, and G. G. Zenkova, V. S. Militsina, M. V. Shurygina, F. E. Yanet. 1977. Stratigrafiya [Stratigraphy]. in T. A. Gorokhova, ed., Biostratigrafiya i fauna rannego Devona vostochnogo sklona Urala [Biostratigraphy and fauna of the Lower Devonian from the Eastern Urals]
766278	81795	29800	Emsian		407.6	393.3	27606	Brachiopoda	Rhynchonellata	Atrypida	Carinatinidae	Carinatina	gp_mid	-23.16	19.98	302	I. A. Breyvel, M. G. Breyvel, and G. G. Zenkova, V. S. Militsina, M. V. Shurygina, F. E. Yanet. 1977. Stratigrafiya [Stratigraphy]. in T. A. Gorokhova, ed., Biostratigrafiya i fauna rannego Devona vostochnogo sklona Urala [Biostratigraphy and fauna of the Lower Devonian from the Eastern Urals]
766280	81795	29824	Emsian		407.6	393.3	27606	Brachiopoda	Rhynchonellata	Atrypida	Atrypidae	Desquamatia	gp_mid	-23.16	19.98	302	I. A. Breyvel, M. G. Breyvel, and G. G. Zenkova, V. S. Militsina, M. V. Shurygina, F. E. Yanet. 1977. Stratigrafiya [Stratigraphy]. in T. A. Gorokhova, ed., Biostratigrafiya i fauna rannego Devona vostochnogo sklona Urala [Biostratigraphy and fauna of the Lower Devonian from the Eastern Urals]
766281	81795	29924	Emsian		407.6	393.3	27606	Brachiopoda	Rhynchonellata	Atrypida	Punctatrypidae	Punctatrypa	gp_mid	-23.16	19.98	302	I. A. Breyvel, M. G. Breyvel, and G. G. Zenkova, V. S. Militsina, M. V. Shurygina, F. E. Yanet. 1977. Stratigrafiya [Stratigraphy]. in T. A. Gorokhova, ed., Biostratigrafiya i fauna rannego Devona vostochnogo sklona Urala [Biostratigraphy and fauna of the Lower Devonian from the Eastern Urals]
766282	81795	29863	Emsian		407.6	393.3	27606	Brachiopoda	Rhynchonellata	Atrypida	Karpinskiidae	Karpinskia	gp_mid	-23.16	19.98	302	I. A. Breyvel, M. G. Breyvel, and G. G. Zenkova, V. S. Militsina, M. V. Shurygina, F. E. Yanet. 1977. Stratigrafiya [Stratigraphy]. in T. A. Gorokhova, ed., Biostratigrafiya i fauna rannego Devona vostochnogo sklona Urala [Biostratigraphy and fauna of the Lower Devonian from the Eastern Urals]
766283	81795	29690	Emsian		407.6	393.3	27606	Brachiopoda	Rhynchonellata	Spiriferida	Theodossiidae	Theodossia	gp_mid	-23.16	19.98	302	I. A. Breyvel, M. G. Breyvel, and G. G. Zenkova, V. S. Militsina, M. V. Shurygina, F. E. Yanet. 1977. Stratigrafiya [Stratigraphy]. in T. A. Gorokhova, ed., Biostratigrafiya i fauna rannego Devona vostochnogo sklona Urala [Biostratigraphy and fauna of the Lower Devonian from the Eastern Urals]
766383	81802	313907	Emsian		407.6	393.3	27606	Brachiopoda	Rhynchonellata	Atrypida	Atrypidae	Pseudoatrypa	gp_mid	-21.35	19.98	302	I. A. Breyvel, M. G. Breyvel, and G. G. Zenkova, V. S. Militsina, M. V. Shurygina, F. E. Yanet. 1977. Stratigrafiya [Stratigraphy]. in T. A. Gorokhova, ed., Biostratigrafiya i fauna rannego Devona vostochnogo sklona Urala [Biostratigraphy and fauna of the Lower Devonian from the Eastern Urals]
157689	13975	26970	Lochkovian		419.2	410.8	6177	Brachiopoda	Rhynchonellata	Orthida	Dalmanellidae	Resserella	gp_mid	41.76	19.66	402	S. M. Bandaletov and N. L. Bublitchenko. 1977. Kazakhstan. in A. Martinsson, ed. The Silurian-Devonian boundary (IUGS, Series A, Number 5). Schweizerbart'sche, Stuttgart.
157690	13975	28018	Lochkovian		419.2	410.8	6177	Brachiopoda	Strophomenata	Strophomenida	Strophonellidae	Strophonella	gp_mid	41.76	19.66	402	S. M. Bandaletov and N. L. Bublitchenko. 1977. Kazakhstan. in A. Martinsson, ed. The Silurian-Devonian boundary (IUGS, Series A, Number 5). Schweizerbart'sche, Stuttgart.
157691	13975	29276	Lochkovian		419.2	410.8	6177	Brachiopoda	Rhynchonellata	Spiriferida	Cyrtiidae	Eospirifer	gp_mid	41.76	19.66	402	S. M. Bandaletov and N. L. Bublitchenko. 1977. Kazakhstan. in A. Martinsson, ed. The Silurian-Devonian boundary (IUGS, Series A, Number 5). Schweizerbart'sche, Stuttgart.
157692	13975	29335	Lochkovian		419.2	410.8	6177	Brachiopoda	Rhynchonellata	Spiriferida	Delthyrididae	Howellella	gp_mid	41.76	19.66	402	S. M. Bandaletov and N. L. Bublitchenko. 1977. Kazakhstan. in A. Martinsson, ed. The Silurian-Devonian boundary (IUGS, Series A, Number 5). Schweizerbart'sche, Stuttgart.
254958	24743	26970	Lochkovian		419.2	410.8	6753	Brachiopoda	Rhynchonellata	Orthida	Dalmanellidae	Resserella	gp_mid	38.13	19.66	402	V. P. Sapelnikov, O. V. Bogoyavlenskaya, and L. I. Mizens, V. P. Shuysky. 1999. Silurian and Early Devonian benthic communities of the Ural-Tien Shan region. In A. J. Boucot and J. D. Lawson (eds.), Paleocommunities--a case study from the Silurian and Lower Devonian
254959	24743	299127	Lochkovian		419.2	410.8	6753	Brachiopoda	Rhynchonellata	Orthida	Dalmanellidae	Isorthis (Isorthis)	gp_mid	38.13	19.66	402	V. P. Sapelnikov, O. V. Bogoyavlenskaya, and L. I. Mizens, V. P. Shuysky. 1999. Silurian and Early Devonian benthic communities of the Ural-Tien Shan region. In A. J. Boucot and J. D. Lawson (eds.), Paleocommunities--a case study from the Silurian and Lower Devonian
254960	24743	354662	Lochkovian		419.2	410.8	6753	Brachiopoda	Strophomenata	Strophomenida	Sowerbyellidae	Plectodonta (Plectodonta)	gp_mid	38.13	19.66	402	V. P. Sapelnikov, O. V. Bogoyavlenskaya, and L. I. Mizens, V. P. Shuysky. 1999. Silurian and Early Devonian benthic communities of the Ural-Tien Shan region. In A. J. Boucot and J. D. Lawson (eds.), Paleocommunities--a case study from the Silurian and Lower Devonian
254961	24743	27922	Lochkovian		419.2	410.8	6753	Brachiopoda	Strophomenata	Orthotetida	Pulsiidae	Schellwienella	gp_mid	38.13	19.66	402	V. P. Sapelnikov, O. V. Bogoyavlenskaya, and L. I. Mizens, V. P. Shuysky. 1999. Silurian and Early Devonian benthic communities of the Ural-Tien Shan region. In A. J. Boucot and J. D. Lawson (eds.), Paleocommunities--a case study from the Silurian and Lower Devonian
254962	24743	27832	Lochkovian		419.2	410.8	6753	Brachiopoda	Strophomenata	Strophomenida	Leptostrophiidae	Protoleptostrophia	gp_mid	38.13	19.66	402	V. P. Sapelnikov, O. V. Bogoyavlenskaya, and L. I. Mizens, V. P. Shuysky. 1999. Silurian and Early Devonian benthic communities of the Ural-Tien Shan region. In A. J. Boucot and J. D. Lawson (eds.), Paleocommunities--a case study from the Silurian and Lower Devonian
254963	24743	28018	Lochkovian		419.2	410.8	6753	Brachiopoda	Strophomenata	Strophomenida	Strophonellidae	Strophonella	gp_mid	38.13	19.66	402	V. P. Sapelnikov, O. V. Bogoyavlenskaya, and L. I. Mizens, V. P. Shuysky. 1999. Silurian and Early Devonian benthic communities of the Ural-Tien Shan region. In A. J. Boucot and J. D. Lawson (eds.), Paleocommunities--a case study from the Silurian and Lower Devonian
254964	24743	28932	Lochkovian		419.2	410.8	6753	Brachiopoda	Rhynchonellata	Rhynchonellida	Rhynchotrematidae	Stegerhynchus	gp_mid	38.13	19.66	402	V. P. Sapelnikov, O. V. Bogoyavlenskaya, and L. I. Mizens, V. P. Shuysky. 1999. Silurian and Early Devonian benthic communities of the Ural-Tien Shan region. In A. J. Boucot and J. D. Lawson (eds.), Paleocommunities--a case study from the Silurian and Lower Devonian
254966	24743	29779	Lochkovian		419.2	410.8	6753	Brachiopoda	Rhynchonellata	Atrypida	Atrypidae	Atrypa	gp_mid	38.13	19.66	402	V. P. Sapelnikov, O. V. Bogoyavlenskaya, and L. I. Mizens, V. P. Shuysky. 1999. Silurian and Early Devonian benthic communities of the Ural-Tien Shan region. In A. J. Boucot and J. D. Lawson (eds.), Paleocommunities--a case study from the Silurian and Lower Devonian
254967	24743	29779	Lochkovian		419.2	410.8	6753	Brachiopoda	Rhynchonellata	Atrypida	Atrypidae	Atrypa	gp_mid	38.13	19.66	402	V. P. Sapelnikov, O. V. Bogoyavlenskaya, and L. I. Mizens, V. P. Shuysky. 1999. Silurian and Early Devonian benthic communities of the Ural-Tien Shan region. In A. J. Boucot and J. D. Lawson (eds.), Paleocommunities--a case study from the Silurian and Lower Devonian
254969	24743	29222	Lochkovian		419.2	410.8	6753	Brachiopoda	Rhynchonellata	Spiriferida	Delthyrididae	Delthyris	gp_mid	38.13	19.66	402	V. P. Sapelnikov, O. V. Bogoyavlenskaya, and L. I. Mizens, V. P. Shuysky. 1999. Silurian and Early Devonian benthic communities of the Ural-Tien Shan region. In A. J. Boucot and J. D. Lawson (eds.), Paleocommunities--a case study from the Silurian and Lower Devonian
254970	24743	27214	Lochkovian		419.2	410.8	6753	Brachiopoda	Strophomenata	Productida	Chonetidae	Chonetes	gp_mid	38.13	19.66	402	V. P. Sapelnikov, O. V. Bogoyavlenskaya, and L. I. Mizens, V. P. Shuysky. 1999. Silurian and Early Devonian benthic communities of the Ural-Tien Shan region. In A. J. Boucot and J. D. Lawson (eds.), Paleocommunities--a case study from the Silurian and Lower Devonian
465242	46001	27617	Early Devonian		419.2	393.3	12268	Brachiopoda	Strophomenata	Strophomenida	Amphistrophiidae	Maoristrophia	gp_mid	43.74	18.84	402	G. T. Ushatinskaya and R. E. Alekseeva. 1983. Novoe semeystvo Maoristrophiidae i nego polozheniye v sisteme brakhiopod. The new family Maoristrophiidae and its position in brachiopods system. Trudy - Sovmestnaya Sovetsko-Mongol'skaya Paleontologicheskaya Ekspeditsiya 20:36-41
465248	46001	27617	Early Devonian		419.2	393.3	12268	Brachiopoda	Strophomenata	Strophomenida	Amphistrophiidae	Maoristrophia	gp_mid	43.74	18.84	402	G. T. Ushatinskaya and R. E. Alekseeva. 1983. Novoe semeystvo Maoristrophiidae i nego polozheniye v sisteme brakhiopod. The new family Maoristrophiidae and its position in brachiopods system. Trudy - Sovmestnaya Sovetsko-Mongol'skaya Paleontologicheskaya Ekspeditsiya 20:36-41
465253	46013	27617	Early Devonian		419.2	393.3	12268	Brachiopoda	Strophomenata	Strophomenida	Amphistrophiidae	Maoristrophia	gp_mid	43.74	18.84	402	G. T. Ushatinskaya and R. E. Alekseeva. 1983. Novoe semeystvo Maoristrophiidae i nego polozheniye v sisteme brakhiopod. The new family Maoristrophiidae and its position in brachiopods system. Trudy - Sovmestnaya Sovetsko-Mongol'skaya Paleontologicheskaya Ekspeditsiya 20:36-41
465231	45993	27617	Early Devonian		419.2	393.3	12268	Brachiopoda	Strophomenata	Strophomenida	Amphistrophiidae	Maoristrophia	gp_mid	47.19	18.57	402	G. T. Ushatinskaya and R. E. Alekseeva. 1983. Novoe semeystvo Maoristrophiidae i nego polozheniye v sisteme brakhiopod. The new family Maoristrophiidae and its position in brachiopods system. Trudy - Sovmestnaya Sovetsko-Mongol'skaya Paleontologicheskaya Ekspeditsiya 20:36-41
465232	45994	27617	Early Devonian		419.2	393.3	12268	Brachiopoda	Strophomenata	Strophomenida	Amphistrophiidae	Maoristrophia	gp_mid	47.19	18.57	402	G. T. Ushatinskaya and R. E. Alekseeva. 1983. Novoe semeystvo Maoristrophiidae i nego polozheniye v sisteme brakhiopod. The new family Maoristrophiidae and its position in brachiopods system. Trudy - Sovmestnaya Sovetsko-Mongol'skaya Paleontologicheskaya Ekspeditsiya 20:36-41
465237	45995	27617	Early Devonian		419.2	393.3	12268	Brachiopoda	Strophomenata	Strophomenida	Amphistrophiidae	Maoristrophia	gp_mid	47.19	18.57	402	G. T. Ushatinskaya and R. E. Alekseeva. 1983. Novoe semeystvo Maoristrophiidae i nego polozheniye v sisteme brakhiopod. The new family Maoristrophiidae and its position in brachiopods system. Trudy - Sovmestnaya Sovetsko-Mongol'skaya Paleontologicheskaya Ekspeditsiya 20:36-41
465238	45996	27617	Early Devonian		419.2	393.3	12268	Brachiopoda	Strophomenata	Strophomenida	Amphistrophiidae	Maoristrophia	gp_mid	47.19	18.57	402	G. T. Ushatinskaya and R. E. Alekseeva. 1983. Novoe semeystvo Maoristrophiidae i nego polozheniye v sisteme brakhiopod. The new family Maoristrophiidae and its position in brachiopods system. Trudy - Sovmestnaya Sovetsko-Mongol'skaya Paleontologicheskaya Ekspeditsiya 20:36-41
465239	45997	27617	Early Devonian		419.2	393.3	12268	Brachiopoda	Strophomenata	Strophomenida	Amphistrophiidae	Maoristrophia	gp_mid	47.19	18.57	402	G. T. Ushatinskaya and R. E. Alekseeva. 1983. Novoe semeystvo Maoristrophiidae i nego polozheniye v sisteme brakhiopod. The new family Maoristrophiidae and its position in brachiopods system. Trudy - Sovmestnaya Sovetsko-Mongol'skaya Paleontologicheskaya Ekspeditsiya 20:36-41
465240	45998	27617	Early Devonian		419.2	393.3	12268	Brachiopoda	Strophomenata	Strophomenida	Amphistrophiidae	Maoristrophia	gp_mid	47.19	18.57	402	G. T. Ushatinskaya and R. E. Alekseeva. 1983. Novoe semeystvo Maoristrophiidae i nego polozheniye v sisteme brakhiopod. The new family Maoristrophiidae and its position in brachiopods system. Trudy - Sovmestnaya Sovetsko-Mongol'skaya Paleontologicheskaya Ekspeditsiya 20:36-41
465241	45999	27617	Early Devonian		419.2	393.3	12268	Brachiopoda	Strophomenata	Strophomenida	Amphistrophiidae	Maoristrophia	gp_mid	47.19	18.57	402	G. T. Ushatinskaya and R. E. Alekseeva. 1983. Novoe semeystvo Maoristrophiidae i nego polozheniye v sisteme brakhiopod. The new family Maoristrophiidae and its position in brachiopods system. Trudy - Sovmestnaya Sovetsko-Mongol'skaya Paleontologicheskaya Ekspeditsiya 20:36-41
465243	45999	27617	Early Devonian		419.2	393.3	12268	Brachiopoda	Strophomenata	Strophomenida	Amphistrophiidae	Maoristrophia	gp_mid	47.19	18.57	402	G. T. Ushatinskaya and R. E. Alekseeva. 1983. Novoe semeystvo Maoristrophiidae i nego polozheniye v sisteme brakhiopod. The new family Maoristrophiidae and its position in brachiopods system. Trudy - Sovmestnaya Sovetsko-Mongol'skaya Paleontologicheskaya Ekspeditsiya 20:36-41
465244	45997	27617	Early Devonian		419.2	393.3	12268	Brachiopoda	Strophomenata	Strophomenida	Amphistrophiidae	Maoristrophia	gp_mid	47.19	18.57	402	G. T. Ushatinskaya and R. E. Alekseeva. 1983. Novoe semeystvo Maoristrophiidae i nego polozheniye v sisteme brakhiopod. The new family Maoristrophiidae and its position in brachiopods system. Trudy - Sovmestnaya Sovetsko-Mongol'skaya Paleontologicheskaya Ekspeditsiya 20:36-41
465245	45994	27617	Early Devonian		419.2	393.3	12268	Brachiopoda	Strophomenata	Strophomenida	Amphistrophiidae	Maoristrophia	gp_mid	47.19	18.57	402	G. T. Ushatinskaya and R. E. Alekseeva. 1983. Novoe semeystvo Maoristrophiidae i nego polozheniye v sisteme brakhiopod. The new family Maoristrophiidae and its position in brachiopods system. Trudy - Sovmestnaya Sovetsko-Mongol'skaya Paleontologicheskaya Ekspeditsiya 20:36-41
465246	45995	27617	Early Devonian		419.2	393.3	12268	Brachiopoda	Strophomenata	Strophomenida	Amphistrophiidae	Maoristrophia	gp_mid	47.19	18.57	402	G. T. Ushatinskaya and R. E. Alekseeva. 1983. Novoe semeystvo Maoristrophiidae i nego polozheniye v sisteme brakhiopod. The new family Maoristrophiidae and its position in brachiopods system. Trudy - Sovmestnaya Sovetsko-Mongol'skaya Paleontologicheskaya Ekspeditsiya 20:36-41
419292	40703	27865	Early Emsian		409.1	402.5	10959	Brachiopoda	Strophomenata	Strophomenida	Douvillinidae	Radiomena	gp_mid	-40.46	18.37	302	S. V. Cherkesova. 1988. Lower and Middle Devonian marine deposits of the Soviet arctic and the correlation with arctic Canada. In N. J. McMillan, A. F. Embry, and D. J. Glass (eds.), Devonian of the World, Volume III. Calgary: Canadian Society of Petroleum Geologists.
419293	40703	29796	Early Emsian		409.1	402.5	10959	Brachiopoda	Rhynchonellata	Atrypida	Carinatinidae	Biconostrophia	gp_mid	-40.46	18.37	302	S. V. Cherkesova. 1988. Lower and Middle Devonian marine deposits of the Soviet arctic and the correlation with arctic Canada. In N. J. McMillan, A. F. Embry, and D. J. Glass (eds.), Devonian of the World, Volume III. Calgary: Canadian Society of Petroleum Geologists.
419294	40703	27779	Early Emsian		409.1	402.5	10959	Brachiopoda	Strophomenata	Strophomenida	Douvillinidae	Phragmostrophia	gp_mid	-40.46	18.37	302	S. V. Cherkesova. 1988. Lower and Middle Devonian marine deposits of the Soviet arctic and the correlation with arctic Canada. In N. J. McMillan, A. F. Embry, and D. J. Glass (eds.), Devonian of the World, Volume III. Calgary: Canadian Society of Petroleum Geologists.
419295	40703	26714	Early Emsian		409.1	402.5	10959	Brachiopoda	Rhynchonellata	Orthida	Dalmanellidae	Cortezorthis	gp_mid	-40.46	18.37	302	S. V. Cherkesova. 1988. Lower and Middle Devonian marine deposits of the Soviet arctic and the correlation with arctic Canada. In N. J. McMillan, A. F. Embry, and D. J. Glass (eds.), Devonian of the World, Volume III. Calgary: Canadian Society of Petroleum Geologists.
419297	40703	28992	Early Emsian		409.1	402.5	10959	Brachiopoda	Rhynchonellata	Rhynchonellida	Trigonirhynchiidae	Trigonirhynchia	gp_mid	-40.46	18.37	302	S. V. Cherkesova. 1988. Lower and Middle Devonian marine deposits of the Soviet arctic and the correlation with arctic Canada. In N. J. McMillan, A. F. Embry, and D. J. Glass (eds.), Devonian of the World, Volume III. Calgary: Canadian Society of Petroleum Geologists.
419298	40703	29411	Early Emsian		409.1	402.5	10959	Brachiopoda	Rhynchonellata	Spiriferida	Adolfiidae	Ljudmilispirifer	gp_mid	-40.46	18.37	302	S. V. Cherkesova. 1988. Lower and Middle Devonian marine deposits of the Soviet arctic and the correlation with arctic Canada. In N. J. McMillan, A. F. Embry, and D. J. Glass (eds.), Devonian of the World, Volume III. Calgary: Canadian Society of Petroleum Geologists.
419344	40706	27865	Late Emsian		402.5	391.9	10959	Brachiopoda	Strophomenata	Strophomenida	Douvillinidae	Radiomena	gp_mid	-31.2	15.92	302	S. V. Cherkesova. 1988. Lower and Middle Devonian marine deposits of the Soviet arctic and the correlation with arctic Canada. In N. J. McMillan, A. F. Embry, and D. J. Glass (eds.), Devonian of the World, Volume III. Calgary: Canadian Society of Petroleum Geologists.
419345	40706	28565	Late Emsian		402.5	391.9	10959	Brachiopoda	Rhynchonellata	Rhynchonellida	Hadrorhynchiidae	Hadrorhynchia	gp_mid	-31.2	15.92	302	S. V. Cherkesova. 1988. Lower and Middle Devonian marine deposits of the Soviet arctic and the correlation with arctic Canada. In N. J. McMillan, A. F. Embry, and D. J. Glass (eds.), Devonian of the World, Volume III. Calgary: Canadian Society of Petroleum Geologists.
419379	40708	27865	Late Emsian	Eifelian	402.5	387.7	10959	Brachiopoda	Strophomenata	Strophomenida	Douvillinidae	Radiomena	gp_mid	-29.12	15.46	302	S. V. Cherkesova. 1988. Lower and Middle Devonian marine deposits of the Soviet arctic and the correlation with arctic Canada. In N. J. McMillan, A. F. Embry, and D. J. Glass (eds.), Devonian of the World, Volume III. Calgary: Canadian Society of Petroleum Geologists.
419380	40708	29796	Late Emsian	Eifelian	402.5	387.7	10959	Brachiopoda	Rhynchonellata	Atrypida	Carinatinidae	Biconostrophia	gp_mid	-29.12	15.46	302	S. V. Cherkesova. 1988. Lower and Middle Devonian marine deposits of the Soviet arctic and the correlation with arctic Canada. In N. J. McMillan, A. F. Embry, and D. J. Glass (eds.), Devonian of the World, Volume III. Calgary: Canadian Society of Petroleum Geologists.
419381	40708	314531	Late Emsian	Eifelian	402.5	387.7	10959	Brachiopoda	Strophomenata	Strophomenida	Strophodontidae	Megastrophia (Megastrophia)	gp_mid	-29.12	15.46	302	S. V. Cherkesova. 1988. Lower and Middle Devonian marine deposits of the Soviet arctic and the correlation with arctic Canada. In N. J. McMillan, A. F. Embry, and D. J. Glass (eds.), Devonian of the World, Volume III. Calgary: Canadian Society of Petroleum Geologists.
419385	40708	29969	Late Emsian	Eifelian	402.5	387.7	10959	Brachiopoda	Rhynchonellata	Atrypida	Karpinskiidae	Vagrania	gp_mid	-29.12	15.46	302	S. V. Cherkesova. 1988. Lower and Middle Devonian marine deposits of the Soviet arctic and the correlation with arctic Canada. In N. J. McMillan, A. F. Embry, and D. J. Glass (eds.), Devonian of the World, Volume III. Calgary: Canadian Society of Petroleum Geologists.
419386	40708	29969	Late Emsian	Eifelian	402.5	387.7	10959	Brachiopoda	Rhynchonellata	Atrypida	Karpinskiidae	Vagrania	gp_mid	-29.12	15.46	302	S. V. Cherkesova. 1988. Lower and Middle Devonian marine deposits of the Soviet arctic and the correlation with arctic Canada. In N. J. McMillan, A. F. Embry, and D. J. Glass (eds.), Devonian of the World, Volume III. Calgary: Canadian Society of Petroleum Geologists.
419387	40708	29946	Late Emsian	Eifelian	402.5	387.7	10959	Brachiopoda	Rhynchonellata	Atrypida	Atrypidae	Spinatrypa	gp_mid	-29.12	15.46	302	S. V. Cherkesova. 1988. Lower and Middle Devonian marine deposits of the Soviet arctic and the correlation with arctic Canada. In N. J. McMillan, A. F. Embry, and D. J. Glass (eds.), Devonian of the World, Volume III. Calgary: Canadian Society of Petroleum Geologists.
419389	40708	29924	Late Emsian	Eifelian	402.5	387.7	10959	Brachiopoda	Rhynchonellata	Atrypida	Punctatrypidae	Punctatrypa	gp_mid	-29.12	15.46	302	S. V. Cherkesova. 1988. Lower and Middle Devonian marine deposits of the Soviet arctic and the correlation with arctic Canada. In N. J. McMillan, A. F. Embry, and D. J. Glass (eds.), Devonian of the World, Volume III. Calgary: Canadian Society of Petroleum Geologists.
419390	40708	29398	Late Emsian	Eifelian	402.5	387.7	10959	Brachiopoda	Rhynchonellata	Spiriferida	Lazutkiniidae	Lazutkinia	gp_mid	-29.12	15.46	302	S. V. Cherkesova. 1988. Lower and Middle Devonian marine deposits of the Soviet arctic and the correlation with arctic Canada. In N. J. McMillan, A. F. Embry, and D. J. Glass (eds.), Devonian of the World, Volume III. Calgary: Canadian Society of Petroleum Geologists.
419391	40708	29351	Late Emsian	Eifelian	402.5	387.7	10959	Brachiopoda	Rhynchonellata	Spiriferida	Echinospiriferidae	Indospirifer	gp_mid	-29.12	15.46	302	S. V. Cherkesova. 1988. Lower and Middle Devonian marine deposits of the Soviet arctic and the correlation with arctic Canada. In N. J. McMillan, A. F. Embry, and D. J. Glass (eds.), Devonian of the World, Volume III. Calgary: Canadian Society of Petroleum Geologists.
419392	40708	29411	Late Emsian	Eifelian	402.5	387.7	10959	Brachiopoda	Rhynchonellata	Spiriferida	Adolfiidae	Ljudmilispirifer	gp_mid	-29.12	15.46	302	S. V. Cherkesova. 1988. Lower and Middle Devonian marine deposits of the Soviet arctic and the correlation with arctic Canada. In N. J. McMillan, A. F. Embry, and D. J. Glass (eds.), Devonian of the World, Volume III. Calgary: Canadian Society of Petroleum Geologists.
419393	40708	29411	Late Emsian	Eifelian	402.5	387.7	10959	Brachiopoda	Rhynchonellata	Spiriferida	Adolfiidae	Ljudmilispirifer	gp_mid	-29.12	15.46	302	S. V. Cherkesova. 1988. Lower and Middle Devonian marine deposits of the Soviet arctic and the correlation with arctic Canada. In N. J. McMillan, A. F. Embry, and D. J. Glass (eds.), Devonian of the World, Volume III. Calgary: Canadian Society of Petroleum Geologists.
45101	3559	27732	Pragian		410.8	407.6	207	Brachiopoda	Strophomenata	Productida	Strophochonetidae	Parachonetes	gp_mid	52.18	15.01	402	A. P. Gubanov, R. B. Blodgett, and V. N. Lytochkin. 1995. Early Devonian (Pragian) gastropods from Kyrgyzstan (central Asia). Journal of Paleontology 69(3):431-440
45102	3559	29335	Pragian		410.8	407.6	207	Brachiopoda	Rhynchonellata	Spiriferida	Delthyrididae	Howellella	gp_mid	52.18	15.01	402	A. P. Gubanov, R. B. Blodgett, and V. N. Lytochkin. 1995. Early Devonian (Pragian) gastropods from Kyrgyzstan (central Asia). Journal of Paleontology 69(3):431-440
45103	3559	310175	Pragian		410.8	407.6	207	Brachiopoda	Strophomenata	Strophomenida	Rafinesquinidae	Leptaenopyxis	gp_mid	52.18	15.01	402	A. P. Gubanov, R. B. Blodgett, and V. N. Lytochkin. 1995. Early Devonian (Pragian) gastropods from Kyrgyzstan (central Asia). Journal of Paleontology 69(3):431-440
45104	3559	28728	Pragian		410.8	407.6	207	Brachiopoda	Rhynchonellata	Rhynchonellida	Trigonirhynchiidae	Nymphorhynchia	gp_mid	52.18	15.01	402	A. P. Gubanov, R. B. Blodgett, and V. N. Lytochkin. 1995. Early Devonian (Pragian) gastropods from Kyrgyzstan (central Asia). Journal of Paleontology 69(3):431-440
45105	3559	28932	Pragian		410.8	407.6	207	Brachiopoda	Rhynchonellata	Rhynchonellida	Rhynchotrematidae	Stegerhynchus	gp_mid	52.18	15.01	402	A. P. Gubanov, R. B. Blodgett, and V. N. Lytochkin. 1995. Early Devonian (Pragian) gastropods from Kyrgyzstan (central Asia). Journal of Paleontology 69(3):431-440
45106	3559	29800	Pragian		410.8	407.6	207	Brachiopoda	Rhynchonellata	Atrypida	Carinatinidae	Carinatina	gp_mid	52.18	15.01	402	A. P. Gubanov, R. B. Blodgett, and V. N. Lytochkin. 1995. Early Devonian (Pragian) gastropods from Kyrgyzstan (central Asia). Journal of Paleontology 69(3):431-440
157770	13979	26816	Lochkovian		419.2	410.8	6178	Brachiopoda	Rhynchonellata	Orthida	Dalmanellidae	Isorthis	gp_mid	46.84	13.78	402	J. S. Biske, V. B. Gorianov, and M. A. Rzonsnickaja. 1977. Tien-Shan. In A. Martinsson (ed.), The Silurian-Devonian boundary. Stuttgart: Schweizerbart'sche. IUGS Serie(5):227-237
157771	13979	27643	Lochkovian		419.2	410.8	6178	Brachiopoda	Strophomenata	Strophomenida	Amphistrophiidae	Mesodouvillina	gp_mid	46.84	13.78	402	J. S. Biske, V. B. Gorianov, and M. A. Rzonsnickaja. 1977. Tien-Shan. In A. Martinsson (ed.), The Silurian-Devonian boundary. Stuttgart: Schweizerbart'sche. IUGS Serie(5):227-237
157773	13979	184922	Lochkovian		419.2	410.8	6178	Brachiopoda	Rhynchonellata	Atrypida	Lissatrypidae	Atrypoidea	gp_mid	46.84	13.78	402	J. S. Biske, V. B. Gorianov, and M. A. Rzonsnickaja. 1977. Tien-Shan. In A. Martinsson (ed.), The Silurian-Devonian boundary. Stuttgart: Schweizerbart'sche. IUGS Serie(5):227-237
157776	13980	26816	Lochkovian		419.2	410.8	6178	Brachiopoda	Rhynchonellata	Orthida	Dalmanellidae	Isorthis	gp_mid	46.84	13.78	402	J. S. Biske, V. B. Gorianov, and M. A. Rzonsnickaja. 1977. Tien-Shan. In A. Martinsson (ed.), The Silurian-Devonian boundary. Stuttgart: Schweizerbart'sche. IUGS Serie(5):227-237
157777	13980	27643	Lochkovian		419.2	410.8	6178	Brachiopoda	Strophomenata	Strophomenida	Amphistrophiidae	Mesodouvillina	gp_mid	46.84	13.78	402	J. S. Biske, V. B. Gorianov, and M. A. Rzonsnickaja. 1977. Tien-Shan. In A. Martinsson (ed.), The Silurian-Devonian boundary. Stuttgart: Schweizerbart'sche. IUGS Serie(5):227-237
157778	13980	27550	Lochkovian		419.2	410.8	6178	Brachiopoda	Strophomenata	Strophomenida	Rafinesquinidae	Leptagonia	gp_mid	46.84	13.78	402	J. S. Biske, V. B. Gorianov, and M. A. Rzonsnickaja. 1977. Tien-Shan. In A. Martinsson (ed.), The Silurian-Devonian boundary. Stuttgart: Schweizerbart'sche. IUGS Serie(5):227-237
157780	13980	28639	Lochkovian		419.2	410.8	6178	Brachiopoda	Rhynchonellata	Rhynchonellida	Hebetoechiidae	Lanceomyonia	gp_mid	46.84	13.78	402	J. S. Biske, V. B. Gorianov, and M. A. Rzonsnickaja. 1977. Tien-Shan. In A. Martinsson (ed.), The Silurian-Devonian boundary. Stuttgart: Schweizerbart'sche. IUGS Serie(5):227-237
157781	13980	28484	Lochkovian		419.2	410.8	6178	Brachiopoda	Rhynchonellata	Rhynchonellida	Innaechiidae	Decoropugnax	gp_mid	46.84	13.78	402	J. S. Biske, V. B. Gorianov, and M. A. Rzonsnickaja. 1977. Tien-Shan. In A. Martinsson (ed.), The Silurian-Devonian boundary. Stuttgart: Schweizerbart'sche. IUGS Serie(5):227-237
157782	13980	28957	Lochkovian		419.2	410.8	6178	Brachiopoda	Rhynchonellata	Rhynchonellida	Hebetoechiidae	Tadschikia	gp_mid	46.84	13.78	402	J. S. Biske, V. B. Gorianov, and M. A. Rzonsnickaja. 1977. Tien-Shan. In A. Martinsson (ed.), The Silurian-Devonian boundary. Stuttgart: Schweizerbart'sche. IUGS Serie(5):227-237
157783	13980	29924	Lochkovian		419.2	410.8	6178	Brachiopoda	Rhynchonellata	Atrypida	Punctatrypidae	Punctatrypa	gp_mid	46.84	13.78	402	J. S. Biske, V. B. Gorianov, and M. A. Rzonsnickaja. 1977. Tien-Shan. In A. Martinsson (ed.), The Silurian-Devonian boundary. Stuttgart: Schweizerbart'sche. IUGS Serie(5):227-237
157785	13980	184922	Lochkovian		419.2	410.8	6178	Brachiopoda	Rhynchonellata	Atrypida	Lissatrypidae	Atrypoidea	gp_mid	46.84	13.78	402	J. S. Biske, V. B. Gorianov, and M. A. Rzonsnickaja. 1977. Tien-Shan. In A. Martinsson (ed.), The Silurian-Devonian boundary. Stuttgart: Schweizerbart'sche. IUGS Serie(5):227-237
157800	13981	27643	Lochkovian		419.2	410.8	6178	Brachiopoda	Strophomenata	Strophomenida	Amphistrophiidae	Mesodouvillina	gp_mid	46.84	13.78	402	J. S. Biske, V. B. Gorianov, and M. A. Rzonsnickaja. 1977. Tien-Shan. In A. Martinsson (ed.), The Silurian-Devonian boundary. Stuttgart: Schweizerbart'sche. IUGS Serie(5):227-237
157803	13981	28639	Lochkovian		419.2	410.8	6178	Brachiopoda	Rhynchonellata	Rhynchonellida	Hebetoechiidae	Lanceomyonia	gp_mid	46.84	13.78	402	J. S. Biske, V. B. Gorianov, and M. A. Rzonsnickaja. 1977. Tien-Shan. In A. Martinsson (ed.), The Silurian-Devonian boundary. Stuttgart: Schweizerbart'sche. IUGS Serie(5):227-237
157804	13981	28484	Lochkovian		419.2	410.8	6178	Brachiopoda	Rhynchonellata	Rhynchonellida	Innaechiidae	Decoropugnax	gp_mid	46.84	13.78	402	J. S. Biske, V. B. Gorianov, and M. A. Rzonsnickaja. 1977. Tien-Shan. In A. Martinsson (ed.), The Silurian-Devonian boundary. Stuttgart: Schweizerbart'sche. IUGS Serie(5):227-237
157805	13981	311246	Lochkovian		419.2	410.8	6178	Brachiopoda	Rhynchonellata	Atrypida	Atrypinidae	Spirigerina	gp_mid	46.84	13.78	402	J. S. Biske, V. B. Gorianov, and M. A. Rzonsnickaja. 1977. Tien-Shan. In A. Martinsson (ed.), The Silurian-Devonian boundary. Stuttgart: Schweizerbart'sche. IUGS Serie(5):227-237
157806	13981	29935	Lochkovian		419.2	410.8	6178	Brachiopoda	Rhynchonellata	Atrypida	Atrypidae	Rugosatrypa	gp_mid	46.84	13.78	402	J. S. Biske, V. B. Gorianov, and M. A. Rzonsnickaja. 1977. Tien-Shan. In A. Martinsson (ed.), The Silurian-Devonian boundary. Stuttgart: Schweizerbart'sche. IUGS Serie(5):227-237
157807	13981	29276	Lochkovian		419.2	410.8	6178	Brachiopoda	Rhynchonellata	Spiriferida	Cyrtiidae	Eospirifer	gp_mid	46.84	13.78	402	J. S. Biske, V. B. Gorianov, and M. A. Rzonsnickaja. 1977. Tien-Shan. In A. Martinsson (ed.), The Silurian-Devonian boundary. Stuttgart: Schweizerbart'sche. IUGS Serie(5):227-237
157826	13982	27643	Lochkovian		419.2	410.8	6178	Brachiopoda	Strophomenata	Strophomenida	Amphistrophiidae	Mesodouvillina	gp_mid	46.84	13.78	402	J. S. Biske, V. B. Gorianov, and M. A. Rzonsnickaja. 1977. Tien-Shan. In A. Martinsson (ed.), The Silurian-Devonian boundary. Stuttgart: Schweizerbart'sche. IUGS Serie(5):227-237
157828	13982	28639	Lochkovian		419.2	410.8	6178	Brachiopoda	Rhynchonellata	Rhynchonellida	Hebetoechiidae	Lanceomyonia	gp_mid	46.84	13.78	402	J. S. Biske, V. B. Gorianov, and M. A. Rzonsnickaja. 1977. Tien-Shan. In A. Martinsson (ed.), The Silurian-Devonian boundary. Stuttgart: Schweizerbart'sche. IUGS Serie(5):227-237
157829	13982	311246	Lochkovian		419.2	410.8	6178	Brachiopoda	Rhynchonellata	Atrypida	Atrypinidae	Spirigerina	gp_mid	46.84	13.78	402	J. S. Biske, V. B. Gorianov, and M. A. Rzonsnickaja. 1977. Tien-Shan. In A. Martinsson (ed.), The Silurian-Devonian boundary. Stuttgart: Schweizerbart'sche. IUGS Serie(5):227-237
157830	13982	29935	Lochkovian		419.2	410.8	6178	Brachiopoda	Rhynchonellata	Atrypida	Atrypidae	Rugosatrypa	gp_mid	46.84	13.78	402	J. S. Biske, V. B. Gorianov, and M. A. Rzonsnickaja. 1977. Tien-Shan. In A. Martinsson (ed.), The Silurian-Devonian boundary. Stuttgart: Schweizerbart'sche. IUGS Serie(5):227-237
157836	13983	28639	Lochkovian		419.2	410.8	6178	Brachiopoda	Rhynchonellata	Rhynchonellida	Hebetoechiidae	Lanceomyonia	gp_mid	46.84	13.78	402	J. S. Biske, V. B. Gorianov, and M. A. Rzonsnickaja. 1977. Tien-Shan. In A. Martinsson (ed.), The Silurian-Devonian boundary. Stuttgart: Schweizerbart'sche. IUGS Serie(5):227-237
157837	13983	29935	Lochkovian		419.2	410.8	6178	Brachiopoda	Rhynchonellata	Atrypida	Atrypidae	Rugosatrypa	gp_mid	46.84	13.78	402	J. S. Biske, V. B. Gorianov, and M. A. Rzonsnickaja. 1977. Tien-Shan. In A. Martinsson (ed.), The Silurian-Devonian boundary. Stuttgart: Schweizerbart'sche. IUGS Serie(5):227-237
157838	13983	29784	Lochkovian		419.2	410.8	6178	Brachiopoda	Rhynchonellata	Atrypida	Punctatrypidae	Atrypinella	gp_mid	46.84	13.78	402	J. S. Biske, V. B. Gorianov, and M. A. Rzonsnickaja. 1977. Tien-Shan. In A. Martinsson (ed.), The Silurian-Devonian boundary. Stuttgart: Schweizerbart'sche. IUGS Serie(5):227-237
157839	13983	311246	Lochkovian		419.2	410.8	6178	Brachiopoda	Rhynchonellata	Atrypida	Atrypinidae	Spirigerina	gp_mid	46.84	13.78	402	J. S. Biske, V. B. Gorianov, and M. A. Rzonsnickaja. 1977. Tien-Shan. In A. Martinsson (ed.), The Silurian-Devonian boundary. Stuttgart: Schweizerbart'sche. IUGS Serie(5):227-237
157856	13984	28639	Lochkovian		419.2	410.8	6178	Brachiopoda	Rhynchonellata	Rhynchonellida	Hebetoechiidae	Lanceomyonia	gp_mid	46.84	13.78	402	J. S. Biske, V. B. Gorianov, and M. A. Rzonsnickaja. 1977. Tien-Shan. In A. Martinsson (ed.), The Silurian-Devonian boundary. Stuttgart: Schweizerbart'sche. IUGS Serie(5):227-237
157857	13984	29784	Lochkovian		419.2	410.8	6178	Brachiopoda	Rhynchonellata	Atrypida	Punctatrypidae	Atrypinella	gp_mid	46.84	13.78	402	J. S. Biske, V. B. Gorianov, and M. A. Rzonsnickaja. 1977. Tien-Shan. In A. Martinsson (ed.), The Silurian-Devonian boundary. Stuttgart: Schweizerbart'sche. IUGS Serie(5):227-237
157858	13984	311246	Lochkovian		419.2	410.8	6178	Brachiopoda	Rhynchonellata	Atrypida	Atrypinidae	Spirigerina	gp_mid	46.84	13.78	402	J. S. Biske, V. B. Gorianov, and M. A. Rzonsnickaja. 1977. Tien-Shan. In A. Martinsson (ed.), The Silurian-Devonian boundary. Stuttgart: Schweizerbart'sche. IUGS Serie(5):227-237
157875	13985	27269	Pragian		410.8	407.6	6178	Brachiopoda	Strophomenata	Strophomenida	Douvillinidae	Cymostrophia	gp_mid	50.92	13.68	402	J. S. Biske, V. B. Gorianov, and M. A. Rzonsnickaja. 1977. Tien-Shan. In A. Martinsson (ed.), The Silurian-Devonian boundary. Stuttgart: Schweizerbart'sche. IUGS Serie(5):227-237
157878	13985	28645	Pragian		410.8	407.6	6178	Brachiopoda	Rhynchonellata	Rhynchonellida	Machaerariidae	Latonotoechia	gp_mid	50.92	13.68	402	J. S. Biske, V. B. Gorianov, and M. A. Rzonsnickaja. 1977. Tien-Shan. In A. Martinsson (ed.), The Silurian-Devonian boundary. Stuttgart: Schweizerbart'sche. IUGS Serie(5):227-237
157879	13985	28728	Pragian		410.8	407.6	6178	Brachiopoda	Rhynchonellata	Rhynchonellida	Trigonirhynchiidae	Nymphorhynchia	gp_mid	50.92	13.68	402	J. S. Biske, V. B. Gorianov, and M. A. Rzonsnickaja. 1977. Tien-Shan. In A. Martinsson (ed.), The Silurian-Devonian boundary. Stuttgart: Schweizerbart'sche. IUGS Serie(5):227-237
157880	13985	29896	Pragian		410.8	407.6	6178	Brachiopoda	Rhynchonellata	Atrypida	Atrypinidae	Neospirigerina	gp_mid	50.92	13.68	402	J. S. Biske, V. B. Gorianov, and M. A. Rzonsnickaja. 1977. Tien-Shan. In A. Martinsson (ed.), The Silurian-Devonian boundary. Stuttgart: Schweizerbart'sche. IUGS Serie(5):227-237
157881	13985	29356	Pragian		410.8	407.6	6178	Brachiopoda	Rhynchonellata	Spiriferida	Cyrtiidae	Janius	gp_mid	50.92	13.68	402	J. S. Biske, V. B. Gorianov, and M. A. Rzonsnickaja. 1977. Tien-Shan. In A. Martinsson (ed.), The Silurian-Devonian boundary. Stuttgart: Schweizerbart'sche. IUGS Serie(5):227-237
254851	24739	27643	Lochkovian		419.2	410.8	6753	Brachiopoda	Strophomenata	Strophomenida	Amphistrophiidae	Mesodouvillina	gp_mid	46.61	13.46	402	V. P. Sapelnikov, O. V. Bogoyavlenskaya, and L. I. Mizens, V. P. Shuysky. 1999. Silurian and Early Devonian benthic communities of the Ural-Tien Shan region. In A. J. Boucot and J. D. Lawson (eds.), Paleocommunities--a case study from the Silurian and Lower Devonian
254852	24739	27269	Lochkovian		419.2	410.8	6753	Brachiopoda	Strophomenata	Strophomenida	Douvillinidae	Cymostrophia	gp_mid	46.61	13.46	402	V. P. Sapelnikov, O. V. Bogoyavlenskaya, and L. I. Mizens, V. P. Shuysky. 1999. Silurian and Early Devonian benthic communities of the Ural-Tien Shan region. In A. J. Boucot and J. D. Lawson (eds.), Paleocommunities--a case study from the Silurian and Lower Devonian
254853	24739	28639	Lochkovian		419.2	410.8	6753	Brachiopoda	Rhynchonellata	Rhynchonellida	Hebetoechiidae	Lanceomyonia	gp_mid	46.61	13.46	402	V. P. Sapelnikov, O. V. Bogoyavlenskaya, and L. I. Mizens, V. P. Shuysky. 1999. Silurian and Early Devonian benthic communities of the Ural-Tien Shan region. In A. J. Boucot and J. D. Lawson (eds.), Paleocommunities--a case study from the Silurian and Lower Devonian
254854	24739	28573	Lochkovian		419.2	410.8	6753	Brachiopoda	Rhynchonellata	Rhynchonellida	Hebetoechiidae	Hebetoechia	gp_mid	46.61	13.46	402	V. P. Sapelnikov, O. V. Bogoyavlenskaya, and L. I. Mizens, V. P. Shuysky. 1999. Silurian and Early Devonian benthic communities of the Ural-Tien Shan region. In A. J. Boucot and J. D. Lawson (eds.), Paleocommunities--a case study from the Silurian and Lower Devonian
254855	24739	28484	Lochkovian		419.2	410.8	6753	Brachiopoda	Rhynchonellata	Rhynchonellida	Innaechiidae	Decoropugnax	gp_mid	46.61	13.46	402	V. P. Sapelnikov, O. V. Bogoyavlenskaya, and L. I. Mizens, V. P. Shuysky. 1999. Silurian and Early Devonian benthic communities of the Ural-Tien Shan region. In A. J. Boucot and J. D. Lawson (eds.), Paleocommunities--a case study from the Silurian and Lower Devonian
254856	24739	311246	Lochkovian		419.2	410.8	6753	Brachiopoda	Rhynchonellata	Atrypida	Atrypinidae	Spirigerina	gp_mid	46.61	13.46	402	V. P. Sapelnikov, O. V. Bogoyavlenskaya, and L. I. Mizens, V. P. Shuysky. 1999. Silurian and Early Devonian benthic communities of the Ural-Tien Shan region. In A. J. Boucot and J. D. Lawson (eds.), Paleocommunities--a case study from the Silurian and Lower Devonian
254857	24739	29276	Lochkovian		419.2	410.8	6753	Brachiopoda	Rhynchonellata	Spiriferida	Cyrtiidae	Eospirifer	gp_mid	46.61	13.46	402	V. P. Sapelnikov, O. V. Bogoyavlenskaya, and L. I. Mizens, V. P. Shuysky. 1999. Silurian and Early Devonian benthic communities of the Ural-Tien Shan region. In A. J. Boucot and J. D. Lawson (eds.), Paleocommunities--a case study from the Silurian and Lower Devonian
254858	24739	29276	Lochkovian		419.2	410.8	6753	Brachiopoda	Rhynchonellata	Spiriferida	Cyrtiidae	Eospirifer	gp_mid	46.61	13.46	402	V. P. Sapelnikov, O. V. Bogoyavlenskaya, and L. I. Mizens, V. P. Shuysky. 1999. Silurian and Early Devonian benthic communities of the Ural-Tien Shan region. In A. J. Boucot and J. D. Lawson (eds.), Paleocommunities--a case study from the Silurian and Lower Devonian
51179	3948	26991	Late Emsian		402.5	391.9	270	Brachiopoda	Rhynchonellata	Orthida	Schizophoriidae	Schizophoria	gp_mid	-84.94	12.98	125	R. B. Blodgett and P. F. Brease. 1997. Emsian (late Early Devonian) brachiopods from Shellabarger Pass, Talkeetna C-6 quadrangle, Denali National Park, Alaska indicate Siberian origin for Farwell Terrane. Abstracts with Programs - Geological Society of America 29(5):5
51180	3948	126041	Late Emsian		402.5	391.9	270	Brachiopoda	Rhynchonellata	Rhynchonellida	Innaechiidae	Sibirirhynchia	gp_mid	-84.94	12.98	125	R. B. Blodgett and P. F. Brease. 1997. Emsian (late Early Devonian) brachiopods from Shellabarger Pass, Talkeetna C-6 quadrangle, Denali National Park, Alaska indicate Siberian origin for Farwell Terrane. Abstracts with Programs - Geological Society of America 29(5):5
51183	3948	29779	Late Emsian		402.5	391.9	270	Brachiopoda	Rhynchonellata	Atrypida	Atrypidae	Atrypa	gp_mid	-84.94	12.98	125	R. B. Blodgett and P. F. Brease. 1997. Emsian (late Early Devonian) brachiopods from Shellabarger Pass, Talkeetna C-6 quadrangle, Denali National Park, Alaska indicate Siberian origin for Farwell Terrane. Abstracts with Programs - Geological Society of America 29(5):5
51184	3948	29946	Late Emsian		402.5	391.9	270	Brachiopoda	Rhynchonellata	Atrypida	Atrypidae	Spinatrypa	gp_mid	-84.94	12.98	125	R. B. Blodgett and P. F. Brease. 1997. Emsian (late Early Devonian) brachiopods from Shellabarger Pass, Talkeetna C-6 quadrangle, Denali National Park, Alaska indicate Siberian origin for Farwell Terrane. Abstracts with Programs - Geological Society of America 29(5):5
51185	3948	29800	Late Emsian		402.5	391.9	270	Brachiopoda	Rhynchonellata	Atrypida	Carinatinidae	Carinatina	gp_mid	-84.94	12.98	125	R. B. Blodgett and P. F. Brease. 1997. Emsian (late Early Devonian) brachiopods from Shellabarger Pass, Talkeetna C-6 quadrangle, Denali National Park, Alaska indicate Siberian origin for Farwell Terrane. Abstracts with Programs - Geological Society of America 29(5):5
51186	3948	29966	Late Emsian		402.5	391.9	270	Brachiopoda	Rhynchonellata	Atrypida	Punctatrypidae	Undatrypa	gp_mid	-84.94	12.98	125	R. B. Blodgett and P. F. Brease. 1997. Emsian (late Early Devonian) brachiopods from Shellabarger Pass, Talkeetna C-6 quadrangle, Denali National Park, Alaska indicate Siberian origin for Farwell Terrane. Abstracts with Programs - Geological Society of America 29(5):5
51187	3948	29276	Late Emsian		402.5	391.9	270	Brachiopoda	Rhynchonellata	Spiriferida	Cyrtiidae	Eospirifer	gp_mid	-84.94	12.98	125	R. B. Blodgett and P. F. Brease. 1997. Emsian (late Early Devonian) brachiopods from Shellabarger Pass, Talkeetna C-6 quadrangle, Denali National Park, Alaska indicate Siberian origin for Farwell Terrane. Abstracts with Programs - Geological Society of America 29(5):5
51188	3948	29356	Late Emsian		402.5	391.9	270	Brachiopoda	Rhynchonellata	Spiriferida	Cyrtiidae	Janius	gp_mid	-84.94	12.98	125	R. B. Blodgett and P. F. Brease. 1997. Emsian (late Early Devonian) brachiopods from Shellabarger Pass, Talkeetna C-6 quadrangle, Denali National Park, Alaska indicate Siberian origin for Farwell Terrane. Abstracts with Programs - Geological Society of America 29(5):5
404991	3948	27021	Late Emsian		402.5	391.9	10477	Brachiopoda	Rhynchonellata	Orthida	Dicoelosiidae	Teichertina	gp_mid	-84.94	12.98	125	R. B. Blodgett and A. J. Boucot. 1999. Late Early Devonian (late Emsian) eospiriferinid brachiopods from Shellabarger Pass, south-central Alaska, and their biogeographic importance; further evidence for a Siberian origin of the Farewell and allied Alaskan accreted terranes. Senckenbergiana Lethaea 79(1):209-221
404992	3948	29449	Late Emsian		402.5	391.9	10477	Brachiopoda	Rhynchonellata	Spiriferida	Cyrtiidae	Myriospirifer	gp_mid	-84.94	12.98	125	R. B. Blodgett and A. J. Boucot. 1999. Late Early Devonian (late Emsian) eospiriferinid brachiopods from Shellabarger Pass, south-central Alaska, and their biogeographic importance; further evidence for a Siberian origin of the Farewell and allied Alaskan accreted terranes. Senckenbergiana Lethaea 79(1):209-221
404993	3948	29356	Late Emsian		402.5	391.9	10477	Brachiopoda	Rhynchonellata	Spiriferida	Cyrtiidae	Janius	gp_mid	-84.94	12.98	125	R. B. Blodgett and A. J. Boucot. 1999. Late Early Devonian (late Emsian) eospiriferinid brachiopods from Shellabarger Pass, south-central Alaska, and their biogeographic importance; further evidence for a Siberian origin of the Farewell and allied Alaskan accreted terranes. Senckenbergiana Lethaea 79(1):209-221
463563	45789	29222	Lochkovian		419.2	410.8	12132	Brachiopoda	Rhynchonellata	Spiriferida	Delthyrididae	Delthyris	gp_mid	47.14	12.31	402	A. I. Lavrusevich, V. I. Lavrusevich, and V. D. Saltovskaya. 1973. Daunton i nizhniy devon Zeravshano-Gissarskoy gornoy oblasti. The Downtonian and lower Devonian of the Zeravshan-Hissar mountain region. Sovetskaya Geologiya 12:10-25
464028	45789	27269	Lochkovian		419.2	410.8	12132	Brachiopoda	Strophomenata	Strophomenida	Douvillinidae	Cymostrophia	gp_mid	47.14	12.31	402	A. I. Lavrusevich, V. I. Lavrusevich, and V. D. Saltovskaya. 1973. Daunton i nizhniy devon Zeravshano-Gissarskoy gornoy oblasti. The Downtonian and lower Devonian of the Zeravshan-Hissar mountain region. Sovetskaya Geologiya 12:10-25
464029	45789	29876	Lochkovian		419.2	410.8	12132	Brachiopoda	Rhynchonellata	Atrypida	Lissatrypidae	Lissatrypa	gp_mid	47.14	12.31	402	A. I. Lavrusevich, V. I. Lavrusevich, and V. D. Saltovskaya. 1973. Daunton i nizhniy devon Zeravshano-Gissarskoy gornoy oblasti. The Downtonian and lower Devonian of the Zeravshan-Hissar mountain region. Sovetskaya Geologiya 12:10-25
464030	45789	28431	Lochkovian		419.2	410.8	12132	Brachiopoda	Rhynchonellata	Rhynchonellida	Camarotoechiidae	Camarotoechia	gp_mid	47.14	12.31	402	A. I. Lavrusevich, V. I. Lavrusevich, and V. D. Saltovskaya. 1973. Daunton i nizhniy devon Zeravshano-Gissarskoy gornoy oblasti. The Downtonian and lower Devonian of the Zeravshan-Hissar mountain region. Sovetskaya Geologiya 12:10-25
464057	45829	29876	Lochkovian		419.2	410.8	12132	Brachiopoda	Rhynchonellata	Atrypida	Lissatrypidae	Lissatrypa	gp_mid	47.14	12.31	402	A. I. Lavrusevich, V. I. Lavrusevich, and V. D. Saltovskaya. 1973. Daunton i nizhniy devon Zeravshano-Gissarskoy gornoy oblasti. The Downtonian and lower Devonian of the Zeravshan-Hissar mountain region. Sovetskaya Geologiya 12:10-25
464058	45829	29876	Lochkovian		419.2	410.8	12132	Brachiopoda	Rhynchonellata	Atrypida	Lissatrypidae	Lissatrypa	gp_mid	47.14	12.31	402	A. I. Lavrusevich, V. I. Lavrusevich, and V. D. Saltovskaya. 1973. Daunton i nizhniy devon Zeravshano-Gissarskoy gornoy oblasti. The Downtonian and lower Devonian of the Zeravshan-Hissar mountain region. Sovetskaya Geologiya 12:10-25
464059	45829	29876	Lochkovian		419.2	410.8	12132	Brachiopoda	Rhynchonellata	Atrypida	Lissatrypidae	Lissatrypa	gp_mid	47.14	12.31	402	A. I. Lavrusevich, V. I. Lavrusevich, and V. D. Saltovskaya. 1973. Daunton i nizhniy devon Zeravshano-Gissarskoy gornoy oblasti. The Downtonian and lower Devonian of the Zeravshan-Hissar mountain region. Sovetskaya Geologiya 12:10-25
464060	45829	29876	Lochkovian		419.2	410.8	12132	Brachiopoda	Rhynchonellata	Atrypida	Lissatrypidae	Lissatrypa	gp_mid	47.14	12.31	402	A. I. Lavrusevich, V. I. Lavrusevich, and V. D. Saltovskaya. 1973. Daunton i nizhniy devon Zeravshano-Gissarskoy gornoy oblasti. The Downtonian and lower Devonian of the Zeravshan-Hissar mountain region. Sovetskaya Geologiya 12:10-25
464286	45840	29876	Lochkovian		419.2	410.8	12132	Brachiopoda	Rhynchonellata	Atrypida	Lissatrypidae	Lissatrypa	gp_mid	47.14	12.31	402	A. I. Lavrusevich, V. I. Lavrusevich, and V. D. Saltovskaya. 1973. Daunton i nizhniy devon Zeravshano-Gissarskoy gornoy oblasti. The Downtonian and lower Devonian of the Zeravshan-Hissar mountain region. Sovetskaya Geologiya 12:10-25
464264	45839	29876	Pridoli	Lochkovian	423	410.8	12132	Brachiopoda	Rhynchonellata	Atrypida	Lissatrypidae	Lissatrypa	gp_mid	45.83	12.27	402	A. I. Lavrusevich, V. I. Lavrusevich, and V. D. Saltovskaya. 1973. Daunton i nizhniy devon Zeravshano-Gissarskoy gornoy oblasti. The Downtonian and lower Devonian of the Zeravshan-Hissar mountain region. Sovetskaya Geologiya 12:10-25
463587	45790	27269	Pragian		410.8	407.6	12132	Brachiopoda	Strophomenata	Strophomenida	Douvillinidae	Cymostrophia	gp_mid	51.09	12.19	402	A. I. Lavrusevich, V. I. Lavrusevich, and V. D. Saltovskaya. 1973. Daunton i nizhniy devon Zeravshano-Gissarskoy gornoy oblasti. The Downtonian and lower Devonian of the Zeravshan-Hissar mountain region. Sovetskaya Geologiya 12:10-25
463588	45790	29939	Pragian		410.8	407.6	12132	Brachiopoda	Rhynchonellata	Atrypida	Lissatrypidae	Septatrypa	gp_mid	51.09	12.19	402	A. I. Lavrusevich, V. I. Lavrusevich, and V. D. Saltovskaya. 1973. Daunton i nizhniy devon Zeravshano-Gissarskoy gornoy oblasti. The Downtonian and lower Devonian of the Zeravshan-Hissar mountain region. Sovetskaya Geologiya 12:10-25
463589	45790	29939	Pragian		410.8	407.6	12132	Brachiopoda	Rhynchonellata	Atrypida	Lissatrypidae	Septatrypa	gp_mid	51.09	12.19	402	A. I. Lavrusevich, V. I. Lavrusevich, and V. D. Saltovskaya. 1973. Daunton i nizhniy devon Zeravshano-Gissarskoy gornoy oblasti. The Downtonian and lower Devonian of the Zeravshan-Hissar mountain region. Sovetskaya Geologiya 12:10-25
463590	45790	29946	Pragian		410.8	407.6	12132	Brachiopoda	Rhynchonellata	Atrypida	Atrypidae	Spinatrypa	gp_mid	51.09	12.19	402	A. I. Lavrusevich, V. I. Lavrusevich, and V. D. Saltovskaya. 1973. Daunton i nizhniy devon Zeravshano-Gissarskoy gornoy oblasti. The Downtonian and lower Devonian of the Zeravshan-Hissar mountain region. Sovetskaya Geologiya 12:10-25
463591	45790	29949	Pragian		410.8	407.6	12132	Brachiopoda	Rhynchonellata	Atrypida	Atrypinidae	Spirigerina	gp_mid	51.09	12.19	402	A. I. Lavrusevich, V. I. Lavrusevich, and V. D. Saltovskaya. 1973. Daunton i nizhniy devon Zeravshano-Gissarskoy gornoy oblasti. The Downtonian and lower Devonian of the Zeravshan-Hissar mountain region. Sovetskaya Geologiya 12:10-25
931677	106712	28645	Lochkovian		419.2	410.8	35660	Brachiopoda	Rhynchonellata	Rhynchonellida	Machaerariidae	Latonotoechia	gp_mid	46.35	11.24	402	V. P. Sapelnikov and L. I. Mizens. 1996. Early Devonian brachiopods from the Zeravshan Mountain Range, southern Tyan-Shan, central Asia. In P. Copper, J. Jin (eds.), Brachiopods
931678	106712	28573	Lochkovian		419.2	410.8	35660	Brachiopoda	Rhynchonellata	Rhynchonellida	Hebetoechiidae	Hebetoechia	gp_mid	46.35	11.24	402	V. P. Sapelnikov and L. I. Mizens. 1996. Early Devonian brachiopods from the Zeravshan Mountain Range, southern Tyan-Shan, central Asia. In P. Copper, J. Jin (eds.), Brachiopods
931679	106712	28656	Lochkovian		419.2	410.8	35660	Brachiopoda	Rhynchonellata	Rhynchonellida	Camarotoechiidae	Linguopugnoides	gp_mid	46.35	11.24	402	V. P. Sapelnikov and L. I. Mizens. 1996. Early Devonian brachiopods from the Zeravshan Mountain Range, southern Tyan-Shan, central Asia. In P. Copper, J. Jin (eds.), Brachiopods
931680	106712	28656	Lochkovian		419.2	410.8	35660	Brachiopoda	Rhynchonellata	Rhynchonellida	Camarotoechiidae	Linguopugnoides	gp_mid	46.35	11.24	402	V. P. Sapelnikov and L. I. Mizens. 1996. Early Devonian brachiopods from the Zeravshan Mountain Range, southern Tyan-Shan, central Asia. In P. Copper, J. Jin (eds.), Brachiopods
931681	106712	180988	Lochkovian		419.2	410.8	35660	Brachiopoda	Rhynchonellata	Rhynchonellida	Innaechiidae	Corvinopugnax	gp_mid	46.35	11.24	402	V. P. Sapelnikov and L. I. Mizens. 1996. Early Devonian brachiopods from the Zeravshan Mountain Range, southern Tyan-Shan, central Asia. In P. Copper, J. Jin (eds.), Brachiopods
931682	106712	180989	Lochkovian		419.2	410.8	35660	Brachiopoda	Rhynchonellata	Rhynchonellida	Aseptorhynchiidae	Isopoma	gp_mid	46.35	11.24	402	V. P. Sapelnikov and L. I. Mizens. 1996. Early Devonian brachiopods from the Zeravshan Mountain Range, southern Tyan-Shan, central Asia. In P. Copper, J. Jin (eds.), Brachiopods
931683	106712	180990	Lochkovian		419.2	410.8	35660	Brachiopoda	Rhynchonellata	Rhynchonellida	Hebetoechiidae	Sphaerirhynchia	gp_mid	46.35	11.24	402	V. P. Sapelnikov and L. I. Mizens. 1996. Early Devonian brachiopods from the Zeravshan Mountain Range, southern Tyan-Shan, central Asia. In P. Copper, J. Jin (eds.), Brachiopods
931684	106712	29939	Lochkovian		419.2	410.8	35660	Brachiopoda	Rhynchonellata	Atrypida	Lissatrypidae	Septatrypa	gp_mid	46.35	11.24	402	V. P. Sapelnikov and L. I. Mizens. 1996. Early Devonian brachiopods from the Zeravshan Mountain Range, southern Tyan-Shan, central Asia. In P. Copper, J. Jin (eds.), Brachiopods
931685	106712	29949	Lochkovian		419.2	410.8	35660	Brachiopoda	Rhynchonellata	Atrypida	Atrypinidae	Spirigerina	gp_mid	46.35	11.24	402	V. P. Sapelnikov and L. I. Mizens. 1996. Early Devonian brachiopods from the Zeravshan Mountain Range, southern Tyan-Shan, central Asia. In P. Copper, J. Jin (eds.), Brachiopods
931686	106712	29947	Lochkovian		419.2	410.8	35660	Brachiopoda	Rhynchonellata	Atrypida	Atrypidae	Spinatrypina	gp_mid	46.35	11.24	402	V. P. Sapelnikov and L. I. Mizens. 1996. Early Devonian brachiopods from the Zeravshan Mountain Range, southern Tyan-Shan, central Asia. In P. Copper, J. Jin (eds.), Brachiopods
931687	106712	29824	Lochkovian		419.2	410.8	35660	Brachiopoda	Rhynchonellata	Atrypida	Atrypidae	Desquamatia	gp_mid	46.35	11.24	402	V. P. Sapelnikov and L. I. Mizens. 1996. Early Devonian brachiopods from the Zeravshan Mountain Range, southern Tyan-Shan, central Asia. In P. Copper, J. Jin (eds.), Brachiopods
931688	106712	29800	Lochkovian		419.2	410.8	35660	Brachiopoda	Rhynchonellata	Atrypida	Carinatinidae	Carinatina	gp_mid	46.35	11.24	402	V. P. Sapelnikov and L. I. Mizens. 1996. Early Devonian brachiopods from the Zeravshan Mountain Range, southern Tyan-Shan, central Asia. In P. Copper, J. Jin (eds.), Brachiopods
931689	106712	29800	Lochkovian		419.2	410.8	35660	Brachiopoda	Rhynchonellata	Atrypida	Carinatinidae	Carinatina	gp_mid	46.35	11.24	402	V. P. Sapelnikov and L. I. Mizens. 1996. Early Devonian brachiopods from the Zeravshan Mountain Range, southern Tyan-Shan, central Asia. In P. Copper, J. Jin (eds.), Brachiopods
931690	106712	29584	Lochkovian		419.2	410.8	35660	Brachiopoda	Rhynchonellata	Spiriferida	Xenomartiniidae	Quadrithyrina	gp_mid	46.35	11.24	402	V. P. Sapelnikov and L. I. Mizens. 1996. Early Devonian brachiopods from the Zeravshan Mountain Range, southern Tyan-Shan, central Asia. In P. Copper, J. Jin (eds.), Brachiopods
931691	106712	29584	Lochkovian		419.2	410.8	35660	Brachiopoda	Rhynchonellata	Spiriferida	Xenomartiniidae	Quadrithyrina	gp_mid	46.35	11.24	402	V. P. Sapelnikov and L. I. Mizens. 1996. Early Devonian brachiopods from the Zeravshan Mountain Range, southern Tyan-Shan, central Asia. In P. Copper, J. Jin (eds.), Brachiopods
931692	106712	29073	Lochkovian		419.2	410.8	35660	Brachiopoda	Rhynchonellata	Spiriferida	Ambocoeliidae	Ambothyris	gp_mid	46.35	11.24	402	V. P. Sapelnikov and L. I. Mizens. 1996. Early Devonian brachiopods from the Zeravshan Mountain Range, southern Tyan-Shan, central Asia. In P. Copper, J. Jin (eds.), Brachiopods
931696	106713	28645	Pragian		410.8	407.6	35660	Brachiopoda	Rhynchonellata	Rhynchonellida	Machaerariidae	Latonotoechia	gp_mid	50.19	11.19	402	V. P. Sapelnikov and L. I. Mizens. 1996. Early Devonian brachiopods from the Zeravshan Mountain Range, southern Tyan-Shan, central Asia. In P. Copper, J. Jin (eds.), Brachiopods
931697	106713	29949	Pragian		410.8	407.6	35660	Brachiopoda	Rhynchonellata	Atrypida	Atrypinidae	Spirigerina	gp_mid	50.19	11.19	402	V. P. Sapelnikov and L. I. Mizens. 1996. Early Devonian brachiopods from the Zeravshan Mountain Range, southern Tyan-Shan, central Asia. In P. Copper, J. Jin (eds.), Brachiopods
931698	106713	29824	Pragian		410.8	407.6	35660	Brachiopoda	Rhynchonellata	Atrypida	Atrypidae	Desquamatia	gp_mid	50.19	11.19	402	V. P. Sapelnikov and L. I. Mizens. 1996. Early Devonian brachiopods from the Zeravshan Mountain Range, southern Tyan-Shan, central Asia. In P. Copper, J. Jin (eds.), Brachiopods
931699	106713	29800	Pragian		410.8	407.6	35660	Brachiopoda	Rhynchonellata	Atrypida	Carinatinidae	Carinatina	gp_mid	50.19	11.19	402	V. P. Sapelnikov and L. I. Mizens. 1996. Early Devonian brachiopods from the Zeravshan Mountain Range, southern Tyan-Shan, central Asia. In P. Copper, J. Jin (eds.), Brachiopods
931700	106713	29800	Pragian		410.8	407.6	35660	Brachiopoda	Rhynchonellata	Atrypida	Carinatinidae	Carinatina	gp_mid	50.19	11.19	402	V. P. Sapelnikov and L. I. Mizens. 1996. Early Devonian brachiopods from the Zeravshan Mountain Range, southern Tyan-Shan, central Asia. In P. Copper, J. Jin (eds.), Brachiopods
931701	106713	29969	Pragian		410.8	407.6	35660	Brachiopoda	Rhynchonellata	Atrypida	Karpinskiidae	Vagrania	gp_mid	50.19	11.19	402	V. P. Sapelnikov and L. I. Mizens. 1996. Early Devonian brachiopods from the Zeravshan Mountain Range, southern Tyan-Shan, central Asia. In P. Copper, J. Jin (eds.), Brachiopods
931702	106713	29584	Pragian		410.8	407.6	35660	Brachiopoda	Rhynchonellata	Spiriferida	Xenomartiniidae	Quadrithyrina	gp_mid	50.19	11.19	402	V. P. Sapelnikov and L. I. Mizens. 1996. Early Devonian brachiopods from the Zeravshan Mountain Range, southern Tyan-Shan, central Asia. In P. Copper, J. Jin (eds.), Brachiopods
931703	106713	29584	Pragian		410.8	407.6	35660	Brachiopoda	Rhynchonellata	Spiriferida	Xenomartiniidae	Quadrithyrina	gp_mid	50.19	11.19	402	V. P. Sapelnikov and L. I. Mizens. 1996. Early Devonian brachiopods from the Zeravshan Mountain Range, southern Tyan-Shan, central Asia. In P. Copper, J. Jin (eds.), Brachiopods
463632	45791	27269	Early Emsian		409.1	402.5	12132	Brachiopoda	Strophomenata	Strophomenida	Douvillinidae	Cymostrophia	gp_mid	51.92	10.68	402	A. I. Lavrusevich, V. I. Lavrusevich, and V. D. Saltovskaya. 1973. Daunton i nizhniy devon Zeravshano-Gissarskoy gornoy oblasti. The Downtonian and lower Devonian of the Zeravshan-Hissar mountain region. Sovetskaya Geologiya 12:10-25
463633	45791	29800	Early Emsian		409.1	402.5	12132	Brachiopoda	Rhynchonellata	Atrypida	Carinatinidae	Carinatina	gp_mid	51.92	10.68	402	A. I. Lavrusevich, V. I. Lavrusevich, and V. D. Saltovskaya. 1973. Daunton i nizhniy devon Zeravshano-Gissarskoy gornoy oblasti. The Downtonian and lower Devonian of the Zeravshan-Hissar mountain region. Sovetskaya Geologiya 12:10-25
463634	45791	29863	Early Emsian		409.1	402.5	12132	Brachiopoda	Rhynchonellata	Atrypida	Karpinskiidae	Karpinskia	gp_mid	51.92	10.68	402	A. I. Lavrusevich, V. I. Lavrusevich, and V. D. Saltovskaya. 1973. Daunton i nizhniy devon Zeravshano-Gissarskoy gornoy oblasti. The Downtonian and lower Devonian of the Zeravshan-Hissar mountain region. Sovetskaya Geologiya 12:10-25
463635	45791	29863	Early Emsian		409.1	402.5	12132	Brachiopoda	Rhynchonellata	Atrypida	Karpinskiidae	Karpinskia	gp_mid	51.92	10.68	402	A. I. Lavrusevich, V. I. Lavrusevich, and V. D. Saltovskaya. 1973. Daunton i nizhniy devon Zeravshano-Gissarskoy gornoy oblasti. The Downtonian and lower Devonian of the Zeravshan-Hissar mountain region. Sovetskaya Geologiya 12:10-25
463637	45791	28932	Early Emsian		409.1	402.5	12132	Brachiopoda	Rhynchonellata	Rhynchonellida	Rhynchotrematidae	Stegerhynchus	gp_mid	51.92	10.68	402	A. I. Lavrusevich, V. I. Lavrusevich, and V. D. Saltovskaya. 1973. Daunton i nizhniy devon Zeravshano-Gissarskoy gornoy oblasti. The Downtonian and lower Devonian of the Zeravshan-Hissar mountain region. Sovetskaya Geologiya 12:10-25
402992	38673	27421	Early Emsian		409.1	402.5	10377	Brachiopoda	Strophomenata	Strophomenida	Strophodontidae	Gorgostrophia	gp_mid	51	9.7	402	E. A. Yolkin, A. I. Kim, and K. Weddige, J. A. Talent, M. R. House. 2000. The basal Emsian GSSP in Zinzil'ban Gorge, Uzbekistan. Courier Forschungs-Institut Senckenberg 225:17-25
402993	38673	27797	Early Emsian		409.1	402.5	10377	Brachiopoda	Strophomenata	Productida	Anopliidae	Plicanoplia	gp_mid	51	9.7	402	E. A. Yolkin, A. I. Kim, and K. Weddige, J. A. Talent, M. R. House. 2000. The basal Emsian GSSP in Zinzil'ban Gorge, Uzbekistan. Courier Forschungs-Institut Senckenberg 225:17-25
402994	38673	27298	Early Emsian		409.1	402.5	10377	Brachiopoda	Strophomenata	Productida	Chonetidae	Devonochonetes	gp_mid	51	9.7	402	E. A. Yolkin, A. I. Kim, and K. Weddige, J. A. Talent, M. R. House. 2000. The basal Emsian GSSP in Zinzil'ban Gorge, Uzbekistan. Courier Forschungs-Institut Senckenberg 225:17-25
464164	45830	29876	Pragian	Emsian	410.8	393.3	12132	Brachiopoda	Rhynchonellata	Atrypida	Lissatrypidae	Lissatrypa	gp_mid	53.02	8.66	402	A. I. Lavrusevich, V. I. Lavrusevich, and V. D. Saltovskaya. 1973. Daunton i nizhniy devon Zeravshano-Gissarskoy gornoy oblasti. The Downtonian and lower Devonian of the Zeravshan-Hissar mountain region. Sovetskaya Geologiya 12:10-25
464198	45831	28932	Pragian	Emsian	410.8	393.3	12132	Brachiopoda	Rhynchonellata	Rhynchonellida	Rhynchotrematidae	Stegerhynchus	gp_mid	53.02	8.66	402	A. I. Lavrusevich, V. I. Lavrusevich, and V. D. Saltovskaya. 1973. Daunton i nizhniy devon Zeravshano-Gissarskoy gornoy oblasti. The Downtonian and lower Devonian of the Zeravshan-Hissar mountain region. Sovetskaya Geologiya 12:10-25
464199	45831	28843	Pragian	Emsian	410.8	393.3	12132	Brachiopoda	Rhynchonellata	Rhynchonellida	Pugnacidae	Pugnax	gp_mid	53.02	8.66	402	A. I. Lavrusevich, V. I. Lavrusevich, and V. D. Saltovskaya. 1973. Daunton i nizhniy devon Zeravshano-Gissarskoy gornoy oblasti. The Downtonian and lower Devonian of the Zeravshan-Hissar mountain region. Sovetskaya Geologiya 12:10-25
464200	45831	29924	Pragian	Emsian	410.8	393.3	12132	Brachiopoda	Rhynchonellata	Atrypida	Punctatrypidae	Punctatrypa	gp_mid	53.02	8.66	402	A. I. Lavrusevich, V. I. Lavrusevich, and V. D. Saltovskaya. 1973. Daunton i nizhniy devon Zeravshano-Gissarskoy gornoy oblasti. The Downtonian and lower Devonian of the Zeravshan-Hissar mountain region. Sovetskaya Geologiya 12:10-25
464201	45831	29863	Pragian	Emsian	410.8	393.3	12132	Brachiopoda	Rhynchonellata	Atrypida	Karpinskiidae	Karpinskia	gp_mid	53.02	8.66	402	A. I. Lavrusevich, V. I. Lavrusevich, and V. D. Saltovskaya. 1973. Daunton i nizhniy devon Zeravshano-Gissarskoy gornoy oblasti. The Downtonian and lower Devonian of the Zeravshan-Hissar mountain region. Sovetskaya Geologiya 12:10-25
290690	27746	26970	Lochkovian		419.2	410.8	7624	Brachiopoda	Rhynchonellata	Orthida	Dalmanellidae	Resserella	gp_mid	105.72	7.75	604	E.-z. Mu, A. J. Boucot, and X. Chen, J.-y. Rong. 1986. Correlation of the Silurian rocks of China. In A. J. Boucot and W. B. N. Berry (eds.), Geological Society of America Special Paper 202:1-80
290691	27746	26816	Lochkovian		419.2	410.8	7624	Brachiopoda	Rhynchonellata	Orthida	Dalmanellidae	Isorthis	gp_mid	105.72	7.75	604	E.-z. Mu, A. J. Boucot, and X. Chen, J.-y. Rong. 1986. Correlation of the Silurian rocks of China. In A. J. Boucot and W. B. N. Berry (eds.), Geological Society of America Special Paper 202:1-80
290693	27746	27643	Lochkovian		419.2	410.8	7624	Brachiopoda	Strophomenata	Strophomenida	Amphistrophiidae	Mesodouvillina	gp_mid	105.72	7.75	604	E.-z. Mu, A. J. Boucot, and X. Chen, J.-y. Rong. 1986. Correlation of the Silurian rocks of China. In A. J. Boucot and W. B. N. Berry (eds.), Geological Society of America Special Paper 202:1-80
290694	27746	27793	Lochkovian		419.2	410.8	7624	Brachiopoda	Strophomenata	Strophomenida	Sowerbyellidae	Plectodonta	gp_mid	105.72	7.75	604	E.-z. Mu, A. J. Boucot, and X. Chen, J.-y. Rong. 1986. Correlation of the Silurian rocks of China. In A. J. Boucot and W. B. N. Berry (eds.), Geological Society of America Special Paper 202:1-80
290695	27746	29779	Lochkovian		419.2	410.8	7624	Brachiopoda	Rhynchonellata	Atrypida	Atrypidae	Atrypa	gp_mid	105.72	7.75	604	E.-z. Mu, A. J. Boucot, and X. Chen, J.-y. Rong. 1986. Correlation of the Silurian rocks of China. In A. J. Boucot and W. B. N. Berry (eds.), Geological Society of America Special Paper 202:1-80
290696	27746	29949	Lochkovian		419.2	410.8	7624	Brachiopoda	Rhynchonellata	Atrypida	Atrypinidae	Spirigerina	gp_mid	105.72	7.75	604	E.-z. Mu, A. J. Boucot, and X. Chen, J.-y. Rong. 1986. Correlation of the Silurian rocks of China. In A. J. Boucot and W. B. N. Berry (eds.), Geological Society of America Special Paper 202:1-80
290697	27746	29276	Lochkovian		419.2	410.8	7624	Brachiopoda	Rhynchonellata	Spiriferida	Cyrtiidae	Eospirifer	gp_mid	105.72	7.75	604	E.-z. Mu, A. J. Boucot, and X. Chen, J.-y. Rong. 1986. Correlation of the Silurian rocks of China. In A. J. Boucot and W. B. N. Berry (eds.), Geological Society of America Special Paper 202:1-80
290704	27747	27469	Lochkovian		419.2	410.8	7624	Brachiopoda	Strophomenata	Strophomenida	NO_FAMILY_SPECIFIED	Idioglyptus	gp_mid	105.72	7.75	604	E.-z. Mu, A. J. Boucot, and X. Chen, J.-y. Rong. 1986. Correlation of the Silurian rocks of China. In A. J. Boucot and W. B. N. Berry (eds.), Geological Society of America Special Paper 202:1-80
290705	27747	26816	Lochkovian		419.2	410.8	7624	Brachiopoda	Rhynchonellata	Orthida	Dalmanellidae	Isorthis	gp_mid	105.72	7.75	604	E.-z. Mu, A. J. Boucot, and X. Chen, J.-y. Rong. 1986. Correlation of the Silurian rocks of China. In A. J. Boucot and W. B. N. Berry (eds.), Geological Society of America Special Paper 202:1-80
290706	27747	29335	Lochkovian		419.2	410.8	7624	Brachiopoda	Rhynchonellata	Spiriferida	Delthyrididae	Howellella	gp_mid	105.72	7.75	604	E.-z. Mu, A. J. Boucot, and X. Chen, J.-y. Rong. 1986. Correlation of the Silurian rocks of China. In A. J. Boucot and W. B. N. Berry (eds.), Geological Society of America Special Paper 202:1-80
290708	27747	27561	Lochkovian		419.2	410.8	7624	Brachiopoda	Strophomenata	Strophomenida	Leptostrophiidae	Leptostrophia	gp_mid	105.72	7.75	604	E.-z. Mu, A. J. Boucot, and X. Chen, J.-y. Rong. 1986. Correlation of the Silurian rocks of China. In A. J. Boucot and W. B. N. Berry (eds.), Geological Society of America Special Paper 202:1-80
290712	27747	27942	Lochkovian		419.2	410.8	7624	Brachiopoda	Rhynchonellata	Spiriferida	NO_FAMILY_SPECIFIED	Septaparmella	gp_mid	105.72	7.75	604	E.-z. Mu, A. J. Boucot, and X. Chen, J.-y. Rong. 1986. Correlation of the Silurian rocks of China. In A. J. Boucot and W. B. N. Berry (eds.), Geological Society of America Special Paper 202:1-80
290713	27748	29779	Lochkovian		419.2	410.8	7624	Brachiopoda	Rhynchonellata	Atrypida	Atrypidae	Atrypa	gp_mid	105.72	7.75	604	E.-z. Mu, A. J. Boucot, and X. Chen, J.-y. Rong. 1986. Correlation of the Silurian rocks of China. In A. J. Boucot and W. B. N. Berry (eds.), Geological Society of America Special Paper 202:1-80
290714	27748	26816	Lochkovian		419.2	410.8	7624	Brachiopoda	Rhynchonellata	Orthida	Dalmanellidae	Isorthis	gp_mid	105.72	7.75	604	E.-z. Mu, A. J. Boucot, and X. Chen, J.-y. Rong. 1986. Correlation of the Silurian rocks of China. In A. J. Boucot and W. B. N. Berry (eds.), Geological Society of America Special Paper 202:1-80
290715	27748	26733	Lochkovian		419.2	410.8	7624	Brachiopoda	Rhynchonellata	Orthida	Dicoelosiidae	Dicoelosia	gp_mid	105.72	7.75	604	E.-z. Mu, A. J. Boucot, and X. Chen, J.-y. Rong. 1986. Correlation of the Silurian rocks of China. In A. J. Boucot and W. B. N. Berry (eds.), Geological Society of America Special Paper 202:1-80
290718	27748	29222	Lochkovian		419.2	410.8	7624	Brachiopoda	Rhynchonellata	Spiriferida	Delthyrididae	Delthyris	gp_mid	105.72	7.75	604	E.-z. Mu, A. J. Boucot, and X. Chen, J.-y. Rong. 1986. Correlation of the Silurian rocks of China. In A. J. Boucot and W. B. N. Berry (eds.), Geological Society of America Special Paper 202:1-80
290719	27748	27828	Lochkovian		419.2	410.8	7624	Brachiopoda	Strophomenata	Productida	Strophochonetidae	Protochonetes	gp_mid	105.72	7.75	604	E.-z. Mu, A. J. Boucot, and X. Chen, J.-y. Rong. 1986. Correlation of the Silurian rocks of China. In A. J. Boucot and W. B. N. Berry (eds.), Geological Society of America Special Paper 202:1-80
46153	3703	26991	Lochkovian		419.2	410.8	226	Brachiopoda	Rhynchonellata	Orthida	Schizophoriidae	Schizophoria	gp_mid	-62.06	7.53	106	D. G. Perry. 1978. A new fossil occurrence from the Vendom Fiord Formation (type area), Ellesmere Island. Canadian Journal of Earth Sciences 15:1675-1679
46154	3703	27643	Lochkovian		419.2	410.8	226	Brachiopoda	Strophomenata	Strophomenida	Amphistrophiidae	Mesodouvillina	gp_mid	-62.06	7.53	106	D. G. Perry. 1978. A new fossil occurrence from the Vendom Fiord Formation (type area), Ellesmere Island. Canadian Journal of Earth Sciences 15:1675-1679
46155	3703	28363	Lochkovian		419.2	410.8	226	Brachiopoda	Rhynchonellata	Rhynchonellida	Trigonirhynchiidae	Ancillotoechia	gp_mid	-62.06	7.53	106	D. G. Perry. 1978. A new fossil occurrence from the Vendom Fiord Formation (type area), Ellesmere Island. Canadian Journal of Earth Sciences 15:1675-1679
46156	3703	29840	Lochkovian		419.2	410.8	226	Brachiopoda	Rhynchonellata	Atrypida	Glassiidae	Glassia	gp_mid	-62.06	7.53	106	D. G. Perry. 1978. A new fossil occurrence from the Vendom Fiord Formation (type area), Ellesmere Island. Canadian Journal of Earth Sciences 15:1675-1679
46158	3703	29071	Lochkovian		419.2	410.8	226	Brachiopoda	Rhynchonellata	Spiriferida	Ambocoeliidae	Ambocoelia	gp_mid	-62.06	7.53	106	D. G. Perry. 1978. A new fossil occurrence from the Vendom Fiord Formation (type area), Ellesmere Island. Canadian Journal of Earth Sciences 15:1675-1679
46159	3703	29207	Lochkovian		419.2	410.8	226	Brachiopoda	Rhynchonellata	Spiriferinida	Cyrtinidae	Cyrtina	gp_mid	-62.06	7.53	106	D. G. Perry. 1978. A new fossil occurrence from the Vendom Fiord Formation (type area), Ellesmere Island. Canadian Journal of Earth Sciences 15:1675-1679
736562	79093	278848	Emsian		407.6	393.3	26558	Brachiopoda	Rhynchonellata	Orthida	Schizophoriidae	Schizophoria	gp_mid	52.85	7.22	402	V. L. Leleshus. 1971. Novyye rannedevonskiye tabulyaty yuzhnogo Tyan-Shanya [New Early Devonian tabulate corals from the southern Tien Shan Range]. in Tabulyaty i geliolitoidei paleozoya SSSR [Paleozoic Tabulata and Heliolitoidea of the USSR], Papers of II Allunion Symposium on fossil corals of the USSR (1):149-154
736563	79093	27269	Emsian		407.6	393.3	26558	Brachiopoda	Strophomenata	Strophomenida	Douvillinidae	Cymostrophia	gp_mid	52.85	7.22	402	V. L. Leleshus. 1971. Novyye rannedevonskiye tabulyaty yuzhnogo Tyan-Shanya [New Early Devonian tabulate corals from the southern Tien Shan Range]. in Tabulyaty i geliolitoidei paleozoya SSSR [Paleozoic Tabulata and Heliolitoidea of the USSR], Papers of II Allunion Symposium on fossil corals of the USSR (1):149-154
736565	79093	28645	Emsian		407.6	393.3	26558	Brachiopoda	Rhynchonellata	Rhynchonellida	Machaerariidae	Latonotoechia	gp_mid	52.85	7.22	402	V. L. Leleshus. 1971. Novyye rannedevonskiye tabulyaty yuzhnogo Tyan-Shanya [New Early Devonian tabulate corals from the southern Tien Shan Range]. in Tabulyaty i geliolitoidei paleozoya SSSR [Paleozoic Tabulata and Heliolitoidea of the USSR], Papers of II Allunion Symposium on fossil corals of the USSR (1):149-154
736566	79093	29863	Emsian		407.6	393.3	26558	Brachiopoda	Rhynchonellata	Atrypida	Karpinskiidae	Karpinskia	gp_mid	52.85	7.22	402	V. L. Leleshus. 1971. Novyye rannedevonskiye tabulyaty yuzhnogo Tyan-Shanya [New Early Devonian tabulate corals from the southern Tien Shan Range]. in Tabulyaty i geliolitoidei paleozoya SSSR [Paleozoic Tabulata and Heliolitoidea of the USSR], Papers of II Allunion Symposium on fossil corals of the USSR (1):149-154
736567	79093	29800	Emsian		407.6	393.3	26558	Brachiopoda	Rhynchonellata	Atrypida	Carinatinidae	Carinatina	gp_mid	52.85	7.22	402	V. L. Leleshus. 1971. Novyye rannedevonskiye tabulyaty yuzhnogo Tyan-Shanya [New Early Devonian tabulate corals from the southern Tien Shan Range]. in Tabulyaty i geliolitoidei paleozoya SSSR [Paleozoic Tabulata and Heliolitoidea of the USSR], Papers of II Allunion Symposium on fossil corals of the USSR (1):149-154
776722	83324	29824	Lochkovian		419.2	410.8	27952	Brachiopoda	Rhynchonellata	Atrypida	Atrypidae	Desquamatia	gp_mid	82.5	7.14	615	T. Tong-Dzuy, T. H. Dang, and D. H. Nguyen, D. K. Nguyen, H. H. Nguyen, T. D. Nguyen, H. P. Ta, K. N. Pham, N. T. Doan. 1988. Stratigrafiya i tselenteraty Dewona W'etnama, 1: Stratigrafiya [Devonian stratigraphy and coelenterata of Vietnam, 1: Stratigraphy]
776723	83324	26840	Lochkovian		419.2	410.8	27952	Brachiopoda	Rhynchonellata	Orthida	Dalmanellidae	Levenea	gp_mid	82.5	7.14	615	T. Tong-Dzuy, T. H. Dang, and D. H. Nguyen, D. K. Nguyen, H. H. Nguyen, T. D. Nguyen, H. P. Ta, K. N. Pham, N. T. Doan. 1988. Stratigrafiya i tselenteraty Dewona W'etnama, 1: Stratigrafiya [Devonian stratigraphy and coelenterata of Vietnam, 1: Stratigraphy]
776726	83324	29059	Lochkovian		419.2	410.8	27952	Brachiopoda	Rhynchonellata	Spiriferida	Reticulariidae	Alaskospira	gp_mid	82.5	7.14	615	T. Tong-Dzuy, T. H. Dang, and D. H. Nguyen, D. K. Nguyen, H. H. Nguyen, T. D. Nguyen, H. P. Ta, K. N. Pham, N. T. Doan. 1988. Stratigrafiya i tselenteraty Dewona W'etnama, 1: Stratigrafiya [Devonian stratigraphy and coelenterata of Vietnam, 1: Stratigraphy]
1273317	169214	314531	Emsian		407.6	393.3	55262	Brachiopoda	Strophomenata	Strophomenida	Strophodontidae	Megastrophia (Megastrophia)	gp_mid	52.64	6.94	402	I. A. Bardashev, N. P. Bardasheva, and K. Weddige, W. Ziegler. 2005. Stratigraphy and facies of the Middle Paleozoic of parts of southern Tien-Shan in Tajikistan and Uzbekistan. Senckenbergiana lethaea 85(2):319-364
1273319	169214	29784	Emsian		407.6	393.3	55262	Brachiopoda	Rhynchonellata	Atrypida	Punctatrypidae	Atrypinella	gp_mid	52.64	6.94	402	I. A. Bardashev, N. P. Bardasheva, and K. Weddige, W. Ziegler. 2005. Stratigraphy and facies of the Middle Paleozoic of parts of southern Tien-Shan in Tajikistan and Uzbekistan. Senckenbergiana lethaea 85(2):319-364
1273322	169214	29800	Emsian		407.6	393.3	55262	Brachiopoda	Rhynchonellata	Atrypida	Carinatinidae	Carinatina	gp_mid	52.64	6.94	402	I. A. Bardashev, N. P. Bardasheva, and K. Weddige, W. Ziegler. 2005. Stratigraphy and facies of the Middle Paleozoic of parts of southern Tien-Shan in Tajikistan and Uzbekistan. Senckenbergiana lethaea 85(2):319-364
1273323	169214	29800	Emsian		407.6	393.3	55262	Brachiopoda	Rhynchonellata	Atrypida	Carinatinidae	Carinatina	gp_mid	52.64	6.94	402	I. A. Bardashev, N. P. Bardasheva, and K. Weddige, W. Ziegler. 2005. Stratigraphy and facies of the Middle Paleozoic of parts of southern Tien-Shan in Tajikistan and Uzbekistan. Senckenbergiana lethaea 85(2):319-364
1273324	169214	29800	Emsian		407.6	393.3	55262	Brachiopoda	Rhynchonellata	Atrypida	Carinatinidae	Carinatina	gp_mid	52.64	6.94	402	I. A. Bardashev, N. P. Bardasheva, and K. Weddige, W. Ziegler. 2005. Stratigraphy and facies of the Middle Paleozoic of parts of southern Tien-Shan in Tajikistan and Uzbekistan. Senckenbergiana lethaea 85(2):319-364
1273325	169214	27218	Emsian		407.6	393.3	55262	Brachiopoda	Strophomenata	Productida	Araksalosiidae	Chonetipustula	gp_mid	52.64	6.94	402	I. A. Bardashev, N. P. Bardasheva, and K. Weddige, W. Ziegler. 2005. Stratigraphy and facies of the Middle Paleozoic of parts of southern Tien-Shan in Tajikistan and Uzbekistan. Senckenbergiana lethaea 85(2):319-364
1273326	169214	27298	Emsian		407.6	393.3	55262	Brachiopoda	Strophomenata	Productida	Chonetidae	Devonochonetes	gp_mid	52.64	6.94	402	I. A. Bardashev, N. P. Bardasheva, and K. Weddige, W. Ziegler. 2005. Stratigraphy and facies of the Middle Paleozoic of parts of southern Tien-Shan in Tajikistan and Uzbekistan. Senckenbergiana lethaea 85(2):319-364
1273328	169214	29273	Emsian		407.6	393.3	55262	Brachiopoda	Rhynchonellata	Spiriferida	Martiniidae	Eomartiniopsis	gp_mid	52.64	6.94	402	I. A. Bardashev, N. P. Bardasheva, and K. Weddige, W. Ziegler. 2005. Stratigraphy and facies of the Middle Paleozoic of parts of southern Tien-Shan in Tajikistan and Uzbekistan. Senckenbergiana lethaea 85(2):319-364
1273330	169214	29276	Emsian		407.6	393.3	55262	Brachiopoda	Rhynchonellata	Spiriferida	Cyrtiidae	Eospirifer	gp_mid	52.64	6.94	402	I. A. Bardashev, N. P. Bardasheva, and K. Weddige, W. Ziegler. 2005. Stratigraphy and facies of the Middle Paleozoic of parts of southern Tien-Shan in Tajikistan and Uzbekistan. Senckenbergiana lethaea 85(2):319-364
1273334	169214	29351	Emsian		407.6	393.3	55262	Brachiopoda	Rhynchonellata	Spiriferida	Echinospiriferidae	Indospirifer	gp_mid	52.64	6.94	402	I. A. Bardashev, N. P. Bardasheva, and K. Weddige, W. Ziegler. 2005. Stratigraphy and facies of the Middle Paleozoic of parts of southern Tien-Shan in Tajikistan and Uzbekistan. Senckenbergiana lethaea 85(2):319-364
1273341	169214	29728	Emsian		407.6	393.3	55262	Brachiopoda	Rhynchonellata	Spiriferida	Xenomartiniidae	Uralospirifer	gp_mid	52.64	6.94	402	I. A. Bardashev, N. P. Bardasheva, and K. Weddige, W. Ziegler. 2005. Stratigraphy and facies of the Middle Paleozoic of parts of southern Tien-Shan in Tajikistan and Uzbekistan. Senckenbergiana lethaea 85(2):319-364
1273342	169214	29000	Emsian		407.6	393.3	55262	Brachiopoda	Rhynchonellata	Rhynchonellida	Uncinulidae	Uncinulus	gp_mid	52.64	6.94	402	I. A. Bardashev, N. P. Bardasheva, and K. Weddige, W. Ziegler. 2005. Stratigraphy and facies of the Middle Paleozoic of parts of southern Tien-Shan in Tajikistan and Uzbekistan. Senckenbergiana lethaea 85(2):319-364
931705	106714	28622	Emsian		407.6	393.3	35660	Brachiopoda	Rhynchonellata	Rhynchonellida	Hebetoechiidae	Kransia	gp_mid	52.68	6.65	402	V. P. Sapelnikov and L. I. Mizens. 1996. Early Devonian brachiopods from the Zeravshan Mountain Range, southern Tyan-Shan, central Asia. In P. Copper, J. Jin (eds.), Brachiopods
931706	106714	29800	Emsian		407.6	393.3	35660	Brachiopoda	Rhynchonellata	Atrypida	Carinatinidae	Carinatina	gp_mid	52.68	6.65	402	V. P. Sapelnikov and L. I. Mizens. 1996. Early Devonian brachiopods from the Zeravshan Mountain Range, southern Tyan-Shan, central Asia. In P. Copper, J. Jin (eds.), Brachiopods
931711	106715	29800	Emsian		407.6	393.3	35660	Brachiopoda	Rhynchonellata	Atrypida	Carinatinidae	Carinatina	gp_mid	52.68	6.65	402	V. P. Sapelnikov and L. I. Mizens. 1996. Early Devonian brachiopods from the Zeravshan Mountain Range, southern Tyan-Shan, central Asia. In P. Copper, J. Jin (eds.), Brachiopods
931712	106715	29779	Emsian		407.6	393.3	35660	Brachiopoda	Rhynchonellata	Atrypida	Atrypidae	Atrypa	gp_mid	52.68	6.65	402	V. P. Sapelnikov and L. I. Mizens. 1996. Early Devonian brachiopods from the Zeravshan Mountain Range, southern Tyan-Shan, central Asia. In P. Copper, J. Jin (eds.), Brachiopods
931713	106715	29900	Emsian		407.6	393.3	35660	Brachiopoda	Rhynchonellata	Atrypida	Atrypidae	Oglu	gp_mid	52.68	6.65	402	V. P. Sapelnikov and L. I. Mizens. 1996. Early Devonian brachiopods from the Zeravshan Mountain Range, southern Tyan-Shan, central Asia. In P. Copper, J. Jin (eds.), Brachiopods
931714	106715	29924	Emsian		407.6	393.3	35660	Brachiopoda	Rhynchonellata	Atrypida	Punctatrypidae	Punctatrypa	gp_mid	52.68	6.65	402	V. P. Sapelnikov and L. I. Mizens. 1996. Early Devonian brachiopods from the Zeravshan Mountain Range, southern Tyan-Shan, central Asia. In P. Copper, J. Jin (eds.), Brachiopods
931716	106716	29039	Emsian		407.6	393.3	35660	Brachiopoda	Rhynchonellata	Rhynchonellida	Machaerariidae	Zeravshanotoechia	gp_mid	52.68	6.65	402	V. P. Sapelnikov and L. I. Mizens. 1996. Early Devonian brachiopods from the Zeravshan Mountain Range, southern Tyan-Shan, central Asia. In P. Copper, J. Jin (eds.), Brachiopods
931717	106716	29779	Emsian		407.6	393.3	35660	Brachiopoda	Rhynchonellata	Atrypida	Atrypidae	Atrypa	gp_mid	52.68	6.65	402	V. P. Sapelnikov and L. I. Mizens. 1996. Early Devonian brachiopods from the Zeravshan Mountain Range, southern Tyan-Shan, central Asia. In P. Copper, J. Jin (eds.), Brachiopods
931718	106716	29900	Emsian		407.6	393.3	35660	Brachiopoda	Rhynchonellata	Atrypida	Atrypidae	Oglu	gp_mid	52.68	6.65	402	V. P. Sapelnikov and L. I. Mizens. 1996. Early Devonian brachiopods from the Zeravshan Mountain Range, southern Tyan-Shan, central Asia. In P. Copper, J. Jin (eds.), Brachiopods
931719	106716	29924	Emsian		407.6	393.3	35660	Brachiopoda	Rhynchonellata	Atrypida	Punctatrypidae	Punctatrypa	gp_mid	52.68	6.65	402	V. P. Sapelnikov and L. I. Mizens. 1996. Early Devonian brachiopods from the Zeravshan Mountain Range, southern Tyan-Shan, central Asia. In P. Copper, J. Jin (eds.), Brachiopods
931720	106717	28622	Emsian		407.6	393.3	35660	Brachiopoda	Rhynchonellata	Rhynchonellida	Hebetoechiidae	Kransia	gp_mid	52.68	6.65	402	V. P. Sapelnikov and L. I. Mizens. 1996. Early Devonian brachiopods from the Zeravshan Mountain Range, southern Tyan-Shan, central Asia. In P. Copper, J. Jin (eds.), Brachiopods
931728	106718	28622	Emsian		407.6	393.3	35660	Brachiopoda	Rhynchonellata	Rhynchonellida	Hebetoechiidae	Kransia	gp_mid	52.68	6.65	402	V. P. Sapelnikov and L. I. Mizens. 1996. Early Devonian brachiopods from the Zeravshan Mountain Range, southern Tyan-Shan, central Asia. In P. Copper, J. Jin (eds.), Brachiopods
931729	106718	29800	Emsian		407.6	393.3	35660	Brachiopoda	Rhynchonellata	Atrypida	Carinatinidae	Carinatina	gp_mid	52.68	6.65	402	V. P. Sapelnikov and L. I. Mizens. 1996. Early Devonian brachiopods from the Zeravshan Mountain Range, southern Tyan-Shan, central Asia. In P. Copper, J. Jin (eds.), Brachiopods
931730	106718	29779	Emsian		407.6	393.3	35660	Brachiopoda	Rhynchonellata	Atrypida	Atrypidae	Atrypa	gp_mid	52.68	6.65	402	V. P. Sapelnikov and L. I. Mizens. 1996. Early Devonian brachiopods from the Zeravshan Mountain Range, southern Tyan-Shan, central Asia. In P. Copper, J. Jin (eds.), Brachiopods
931731	106718	29924	Emsian		407.6	393.3	35660	Brachiopoda	Rhynchonellata	Atrypida	Punctatrypidae	Punctatrypa	gp_mid	52.68	6.65	402	V. P. Sapelnikov and L. I. Mizens. 1996. Early Devonian brachiopods from the Zeravshan Mountain Range, southern Tyan-Shan, central Asia. In P. Copper, J. Jin (eds.), Brachiopods
931732	106719	29816	Emsian		407.6	393.3	35660	Brachiopoda	Rhynchonellata	Atrypida	Punctatrypidae	Crassipunctatrypa	gp_mid	52.68	6.65	402	V. P. Sapelnikov and L. I. Mizens. 1996. Early Devonian brachiopods from the Zeravshan Mountain Range, southern Tyan-Shan, central Asia. In P. Copper, J. Jin (eds.), Brachiopods
463657	45793	27214	Late Emsian		402.5	391.9	12132	Brachiopoda	Strophomenata	Productida	Chonetidae	Chonetes	gp_mid	54.06	6.47	402	A. I. Lavrusevich, V. I. Lavrusevich, and V. D. Saltovskaya. 1973. Daunton i nizhniy devon Zeravshano-Gissarskoy gornoy oblasti. The Downtonian and lower Devonian of the Zeravshan-Hissar mountain region. Sovetskaya Geologiya 12:10-25
463658	45793	27214	Late Emsian		402.5	391.9	12132	Brachiopoda	Strophomenata	Productida	Chonetidae	Chonetes	gp_mid	54.06	6.47	402	A. I. Lavrusevich, V. I. Lavrusevich, and V. D. Saltovskaya. 1973. Daunton i nizhniy devon Zeravshano-Gissarskoy gornoy oblasti. The Downtonian and lower Devonian of the Zeravshan-Hissar mountain region. Sovetskaya Geologiya 12:10-25
463659	45793	29000	Late Emsian		402.5	391.9	12132	Brachiopoda	Rhynchonellata	Rhynchonellida	Uncinulidae	Uncinulus	gp_mid	54.06	6.47	402	A. I. Lavrusevich, V. I. Lavrusevich, and V. D. Saltovskaya. 1973. Daunton i nizhniy devon Zeravshano-Gissarskoy gornoy oblasti. The Downtonian and lower Devonian of the Zeravshan-Hissar mountain region. Sovetskaya Geologiya 12:10-25
463660	45793	28728	Late Emsian		402.5	391.9	12132	Brachiopoda	Rhynchonellata	Rhynchonellida	Trigonirhynchiidae	Nymphorhynchia	gp_mid	54.06	6.47	402	A. I. Lavrusevich, V. I. Lavrusevich, and V. D. Saltovskaya. 1973. Daunton i nizhniy devon Zeravshano-Gissarskoy gornoy oblasti. The Downtonian and lower Devonian of the Zeravshan-Hissar mountain region. Sovetskaya Geologiya 12:10-25
463661	45793	29863	Late Emsian		402.5	391.9	12132	Brachiopoda	Rhynchonellata	Atrypida	Karpinskiidae	Karpinskia	gp_mid	54.06	6.47	402	A. I. Lavrusevich, V. I. Lavrusevich, and V. D. Saltovskaya. 1973. Daunton i nizhniy devon Zeravshano-Gissarskoy gornoy oblasti. The Downtonian and lower Devonian of the Zeravshan-Hissar mountain region. Sovetskaya Geologiya 12:10-25
463662	45793	29800	Late Emsian		402.5	391.9	12132	Brachiopoda	Rhynchonellata	Atrypida	Carinatinidae	Carinatina	gp_mid	54.06	6.47	402	A. I. Lavrusevich, V. I. Lavrusevich, and V. D. Saltovskaya. 1973. Daunton i nizhniy devon Zeravshano-Gissarskoy gornoy oblasti. The Downtonian and lower Devonian of the Zeravshan-Hissar mountain region. Sovetskaya Geologiya 12:10-25
463663	45793	29800	Late Emsian		402.5	391.9	12132	Brachiopoda	Rhynchonellata	Atrypida	Carinatinidae	Carinatina	gp_mid	54.06	6.47	402	A. I. Lavrusevich, V. I. Lavrusevich, and V. D. Saltovskaya. 1973. Daunton i nizhniy devon Zeravshano-Gissarskoy gornoy oblasti. The Downtonian and lower Devonian of the Zeravshan-Hissar mountain region. Sovetskaya Geologiya 12:10-25
463664	45793	29728	Late Emsian		402.5	391.9	12132	Brachiopoda	Rhynchonellata	Spiriferida	Xenomartiniidae	Uralospirifer	gp_mid	54.06	6.47	402	A. I. Lavrusevich, V. I. Lavrusevich, and V. D. Saltovskaya. 1973. Daunton i nizhniy devon Zeravshano-Gissarskoy gornoy oblasti. The Downtonian and lower Devonian of the Zeravshan-Hissar mountain region. Sovetskaya Geologiya 12:10-25
463667	45793	27817	Late Emsian		402.5	391.9	12132	Brachiopoda	Strophomenata	Productida	NO_FAMILY_SPECIFIED	Productella	gp_mid	54.06	6.47	402	A. I. Lavrusevich, V. I. Lavrusevich, and V. D. Saltovskaya. 1973. Daunton i nizhniy devon Zeravshano-Gissarskoy gornoy oblasti. The Downtonian and lower Devonian of the Zeravshan-Hissar mountain region. Sovetskaya Geologiya 12:10-25
464233	45838	29276	Late Emsian		402.5	391.9	12132	Brachiopoda	Rhynchonellata	Spiriferida	Cyrtiidae	Eospirifer	gp_mid	54.06	6.47	402	A. I. Lavrusevich, V. I. Lavrusevich, and V. D. Saltovskaya. 1973. Daunton i nizhniy devon Zeravshano-Gissarskoy gornoy oblasti. The Downtonian and lower Devonian of the Zeravshan-Hissar mountain region. Sovetskaya Geologiya 12:10-25
464324	45842	29800	Late Emsian		402.5	391.9	12132	Brachiopoda	Rhynchonellata	Atrypida	Carinatinidae	Carinatina	gp_mid	54.06	6.47	402	A. I. Lavrusevich, V. I. Lavrusevich, and V. D. Saltovskaya. 1973. Daunton i nizhniy devon Zeravshano-Gissarskoy gornoy oblasti. The Downtonian and lower Devonian of the Zeravshan-Hissar mountain region. Sovetskaya Geologiya 12:10-25
464325	45842	29863	Late Emsian		402.5	391.9	12132	Brachiopoda	Rhynchonellata	Atrypida	Karpinskiidae	Karpinskia	gp_mid	54.06	6.47	402	A. I. Lavrusevich, V. I. Lavrusevich, and V. D. Saltovskaya. 1973. Daunton i nizhniy devon Zeravshano-Gissarskoy gornoy oblasti. The Downtonian and lower Devonian of the Zeravshan-Hissar mountain region. Sovetskaya Geologiya 12:10-25
278016	26528	26816	Lochkovian		419.2	410.8	7273	Brachiopoda	Rhynchonellata	Orthida	Dalmanellidae	Isorthis	gp_mid	-65.09	6.09	106	R. E. Smith. 1980. Lower Devonian (Lochkovian) biostratigraphy and brachiopod faunas, Canadian arctic islands. Geological Survey of Canada Bulletin 308:1-155
278017	26528	27643	Lochkovian		419.2	410.8	7273	Brachiopoda	Strophomenata	Strophomenida	Amphistrophiidae	Mesodouvillina	gp_mid	-65.09	6.09	106	R. E. Smith. 1980. Lower Devonian (Lochkovian) biostratigraphy and brachiopod faunas, Canadian arctic islands. Geological Survey of Canada Bulletin 308:1-155
278018	26528	29335	Lochkovian		419.2	410.8	7273	Brachiopoda	Rhynchonellata	Spiriferida	Delthyrididae	Howellella	gp_mid	-65.09	6.09	106	R. E. Smith. 1980. Lower Devonian (Lochkovian) biostratigraphy and brachiopod faunas, Canadian arctic islands. Geological Survey of Canada Bulletin 308:1-155
278019	26530	26991	Lochkovian		419.2	410.8	7273	Brachiopoda	Rhynchonellata	Orthida	Schizophoriidae	Schizophoria	gp_mid	-65.09	6.09	106	R. E. Smith. 1980. Lower Devonian (Lochkovian) biostratigraphy and brachiopod faunas, Canadian arctic islands. Geological Survey of Canada Bulletin 308:1-155
278021	26530	27482	Lochkovian		419.2	410.8	7273	Brachiopoda	Strophomenata	Orthotetida	Chilidiopsidae	Iridistrophia	gp_mid	-65.09	6.09	106	R. E. Smith. 1980. Lower Devonian (Lochkovian) biostratigraphy and brachiopod faunas, Canadian arctic islands. Geological Survey of Canada Bulletin 308:1-155
278022	26530	28363	Lochkovian		419.2	410.8	7273	Brachiopoda	Rhynchonellata	Rhynchonellida	Trigonirhynchiidae	Ancillotoechia	gp_mid	-65.09	6.09	106	R. E. Smith. 1980. Lower Devonian (Lochkovian) biostratigraphy and brachiopod faunas, Canadian arctic islands. Geological Survey of Canada Bulletin 308:1-155
278023	26530	29779	Lochkovian		419.2	410.8	7273	Brachiopoda	Rhynchonellata	Atrypida	Atrypidae	Atrypa	gp_mid	-65.09	6.09	106	R. E. Smith. 1980. Lower Devonian (Lochkovian) biostratigraphy and brachiopod faunas, Canadian arctic islands. Geological Survey of Canada Bulletin 308:1-155
278024	26530	29897	Lochkovian		419.2	410.8	7273	Brachiopoda	Rhynchonellata	Spiriferida	NO_FAMILY_SPECIFIED	Notoparmella	gp_mid	-65.09	6.09	106	R. E. Smith. 1980. Lower Devonian (Lochkovian) biostratigraphy and brachiopod faunas, Canadian arctic islands. Geological Survey of Canada Bulletin 308:1-155
278025	26530	29335	Lochkovian		419.2	410.8	7273	Brachiopoda	Rhynchonellata	Spiriferida	Delthyrididae	Howellella	gp_mid	-65.09	6.09	106	R. E. Smith. 1980. Lower Devonian (Lochkovian) biostratigraphy and brachiopod faunas, Canadian arctic islands. Geological Survey of Canada Bulletin 308:1-155
278026	26530	29207	Lochkovian		419.2	410.8	7273	Brachiopoda	Rhynchonellata	Spiriferinida	Cyrtinidae	Cyrtina	gp_mid	-65.09	6.09	106	R. E. Smith. 1980. Lower Devonian (Lochkovian) biostratigraphy and brachiopod faunas, Canadian arctic islands. Geological Survey of Canada Bulletin 308:1-155
278027	26531	29897	Lochkovian		419.2	410.8	7273	Brachiopoda	Rhynchonellata	Spiriferida	NO_FAMILY_SPECIFIED	Notoparmella	gp_mid	-65.09	6.09	106	R. E. Smith. 1980. Lower Devonian (Lochkovian) biostratigraphy and brachiopod faunas, Canadian arctic islands. Geological Survey of Canada Bulletin 308:1-155
278032	26534	26991	Lochkovian		419.2	410.8	7273	Brachiopoda	Rhynchonellata	Orthida	Schizophoriidae	Schizophoria	gp_mid	-65.09	6.09	106	R. E. Smith. 1980. Lower Devonian (Lochkovian) biostratigraphy and brachiopod faunas, Canadian arctic islands. Geological Survey of Canada Bulletin 308:1-155
278034	26534	27482	Lochkovian		419.2	410.8	7273	Brachiopoda	Strophomenata	Orthotetida	Chilidiopsidae	Iridistrophia	gp_mid	-65.09	6.09	106	R. E. Smith. 1980. Lower Devonian (Lochkovian) biostratigraphy and brachiopod faunas, Canadian arctic islands. Geological Survey of Canada Bulletin 308:1-155
278035	26534	27643	Lochkovian		419.2	410.8	7273	Brachiopoda	Strophomenata	Strophomenida	Amphistrophiidae	Mesodouvillina	gp_mid	-65.09	6.09	106	R. E. Smith. 1980. Lower Devonian (Lochkovian) biostratigraphy and brachiopod faunas, Canadian arctic islands. Geological Survey of Canada Bulletin 308:1-155
278036	26534	28363	Lochkovian		419.2	410.8	7273	Brachiopoda	Rhynchonellata	Rhynchonellida	Trigonirhynchiidae	Ancillotoechia	gp_mid	-65.09	6.09	106	R. E. Smith. 1980. Lower Devonian (Lochkovian) biostratigraphy and brachiopod faunas, Canadian arctic islands. Geological Survey of Canada Bulletin 308:1-155
278037	26534	28957	Lochkovian		419.2	410.8	7273	Brachiopoda	Rhynchonellata	Rhynchonellida	Hebetoechiidae	Tadschikia	gp_mid	-65.09	6.09	106	R. E. Smith. 1980. Lower Devonian (Lochkovian) biostratigraphy and brachiopod faunas, Canadian arctic islands. Geological Survey of Canada Bulletin 308:1-155
278038	26534	29779	Lochkovian		419.2	410.8	7273	Brachiopoda	Rhynchonellata	Atrypida	Atrypidae	Atrypa	gp_mid	-65.09	6.09	106	R. E. Smith. 1980. Lower Devonian (Lochkovian) biostratigraphy and brachiopod faunas, Canadian arctic islands. Geological Survey of Canada Bulletin 308:1-155
278039	26534	29897	Lochkovian		419.2	410.8	7273	Brachiopoda	Rhynchonellata	Spiriferida	NO_FAMILY_SPECIFIED	Notoparmella	gp_mid	-65.09	6.09	106	R. E. Smith. 1980. Lower Devonian (Lochkovian) biostratigraphy and brachiopod faunas, Canadian arctic islands. Geological Survey of Canada Bulletin 308:1-155
278040	26534	29335	Lochkovian		419.2	410.8	7273	Brachiopoda	Rhynchonellata	Spiriferida	Delthyrididae	Howellella	gp_mid	-65.09	6.09	106	R. E. Smith. 1980. Lower Devonian (Lochkovian) biostratigraphy and brachiopod faunas, Canadian arctic islands. Geological Survey of Canada Bulletin 308:1-155
278041	26534	29207	Lochkovian		419.2	410.8	7273	Brachiopoda	Rhynchonellata	Spiriferinida	Cyrtinidae	Cyrtina	gp_mid	-65.09	6.09	106	R. E. Smith. 1980. Lower Devonian (Lochkovian) biostratigraphy and brachiopod faunas, Canadian arctic islands. Geological Survey of Canada Bulletin 308:1-155
278042	26535	26991	Lochkovian		419.2	410.8	7273	Brachiopoda	Rhynchonellata	Orthida	Schizophoriidae	Schizophoria	gp_mid	-65.09	6.09	106	R. E. Smith. 1980. Lower Devonian (Lochkovian) biostratigraphy and brachiopod faunas, Canadian arctic islands. Geological Survey of Canada Bulletin 308:1-155
278044	26535	27482	Lochkovian		419.2	410.8	7273	Brachiopoda	Strophomenata	Orthotetida	Chilidiopsidae	Iridistrophia	gp_mid	-65.09	6.09	106	R. E. Smith. 1980. Lower Devonian (Lochkovian) biostratigraphy and brachiopod faunas, Canadian arctic islands. Geological Survey of Canada Bulletin 308:1-155
278045	26535	28363	Lochkovian		419.2	410.8	7273	Brachiopoda	Rhynchonellata	Rhynchonellida	Trigonirhynchiidae	Ancillotoechia	gp_mid	-65.09	6.09	106	R. E. Smith. 1980. Lower Devonian (Lochkovian) biostratigraphy and brachiopod faunas, Canadian arctic islands. Geological Survey of Canada Bulletin 308:1-155
278046	26535	28957	Lochkovian		419.2	410.8	7273	Brachiopoda	Rhynchonellata	Rhynchonellida	Hebetoechiidae	Tadschikia	gp_mid	-65.09	6.09	106	R. E. Smith. 1980. Lower Devonian (Lochkovian) biostratigraphy and brachiopod faunas, Canadian arctic islands. Geological Survey of Canada Bulletin 308:1-155
278047	26535	29779	Lochkovian		419.2	410.8	7273	Brachiopoda	Rhynchonellata	Atrypida	Atrypidae	Atrypa	gp_mid	-65.09	6.09	106	R. E. Smith. 1980. Lower Devonian (Lochkovian) biostratigraphy and brachiopod faunas, Canadian arctic islands. Geological Survey of Canada Bulletin 308:1-155
278048	26535	29897	Lochkovian		419.2	410.8	7273	Brachiopoda	Rhynchonellata	Spiriferida	NO_FAMILY_SPECIFIED	Notoparmella	gp_mid	-65.09	6.09	106	R. E. Smith. 1980. Lower Devonian (Lochkovian) biostratigraphy and brachiopod faunas, Canadian arctic islands. Geological Survey of Canada Bulletin 308:1-155
278049	26535	29335	Lochkovian		419.2	410.8	7273	Brachiopoda	Rhynchonellata	Spiriferida	Delthyrididae	Howellella	gp_mid	-65.09	6.09	106	R. E. Smith. 1980. Lower Devonian (Lochkovian) biostratigraphy and brachiopod faunas, Canadian arctic islands. Geological Survey of Canada Bulletin 308:1-155
278050	26535	29207	Lochkovian		419.2	410.8	7273	Brachiopoda	Rhynchonellata	Spiriferinida	Cyrtinidae	Cyrtina	gp_mid	-65.09	6.09	106	R. E. Smith. 1980. Lower Devonian (Lochkovian) biostratigraphy and brachiopod faunas, Canadian arctic islands. Geological Survey of Canada Bulletin 308:1-155
278054	26537	26991	Lochkovian		419.2	410.8	7273	Brachiopoda	Rhynchonellata	Orthida	Schizophoriidae	Schizophoria	gp_mid	-65.09	6.09	106	R. E. Smith. 1980. Lower Devonian (Lochkovian) biostratigraphy and brachiopod faunas, Canadian arctic islands. Geological Survey of Canada Bulletin 308:1-155
278055	26537	27482	Lochkovian		419.2	410.8	7273	Brachiopoda	Strophomenata	Orthotetida	Chilidiopsidae	Iridistrophia	gp_mid	-65.09	6.09	106	R. E. Smith. 1980. Lower Devonian (Lochkovian) biostratigraphy and brachiopod faunas, Canadian arctic islands. Geological Survey of Canada Bulletin 308:1-155
278056	26537	28363	Lochkovian		419.2	410.8	7273	Brachiopoda	Rhynchonellata	Rhynchonellida	Trigonirhynchiidae	Ancillotoechia	gp_mid	-65.09	6.09	106	R. E. Smith. 1980. Lower Devonian (Lochkovian) biostratigraphy and brachiopod faunas, Canadian arctic islands. Geological Survey of Canada Bulletin 308:1-155
278057	26537	29335	Lochkovian		419.2	410.8	7273	Brachiopoda	Rhynchonellata	Spiriferida	Delthyrididae	Howellella	gp_mid	-65.09	6.09	106	R. E. Smith. 1980. Lower Devonian (Lochkovian) biostratigraphy and brachiopod faunas, Canadian arctic islands. Geological Survey of Canada Bulletin 308:1-155
278058	26537	29071	Lochkovian		419.2	410.8	7273	Brachiopoda	Rhynchonellata	Spiriferida	Ambocoeliidae	Ambocoelia	gp_mid	-65.09	6.09	106	R. E. Smith. 1980. Lower Devonian (Lochkovian) biostratigraphy and brachiopod faunas, Canadian arctic islands. Geological Survey of Canada Bulletin 308:1-155
278060	26538	26991	Lochkovian		419.2	410.8	7273	Brachiopoda	Rhynchonellata	Orthida	Schizophoriidae	Schizophoria	gp_mid	-65.09	6.09	106	R. E. Smith. 1980. Lower Devonian (Lochkovian) biostratigraphy and brachiopod faunas, Canadian arctic islands. Geological Survey of Canada Bulletin 308:1-155
278061	26538	27482	Lochkovian		419.2	410.8	7273	Brachiopoda	Strophomenata	Orthotetida	Chilidiopsidae	Iridistrophia	gp_mid	-65.09	6.09	106	R. E. Smith. 1980. Lower Devonian (Lochkovian) biostratigraphy and brachiopod faunas, Canadian arctic islands. Geological Survey of Canada Bulletin 308:1-155
278062	26538	28957	Lochkovian		419.2	410.8	7273	Brachiopoda	Rhynchonellata	Rhynchonellida	Hebetoechiidae	Tadschikia	gp_mid	-65.09	6.09	106	R. E. Smith. 1980. Lower Devonian (Lochkovian) biostratigraphy and brachiopod faunas, Canadian arctic islands. Geological Survey of Canada Bulletin 308:1-155
278064	26538	29335	Lochkovian		419.2	410.8	7273	Brachiopoda	Rhynchonellata	Spiriferida	Delthyrididae	Howellella	gp_mid	-65.09	6.09	106	R. E. Smith. 1980. Lower Devonian (Lochkovian) biostratigraphy and brachiopod faunas, Canadian arctic islands. Geological Survey of Canada Bulletin 308:1-155
278065	26538	29207	Lochkovian		419.2	410.8	7273	Brachiopoda	Rhynchonellata	Spiriferinida	Cyrtinidae	Cyrtina	gp_mid	-65.09	6.09	106	R. E. Smith. 1980. Lower Devonian (Lochkovian) biostratigraphy and brachiopod faunas, Canadian arctic islands. Geological Survey of Canada Bulletin 308:1-155
278066	26538	29045	Lochkovian		419.2	410.8	7273	Brachiopoda	Rhynchonellata	Spiriferida	Delthyrididae	Acanthospirifer	gp_mid	-65.09	6.09	106	R. E. Smith. 1980. Lower Devonian (Lochkovian) biostratigraphy and brachiopod faunas, Canadian arctic islands. Geological Survey of Canada Bulletin 308:1-155
278069	26539	26991	Lochkovian		419.2	410.8	7273	Brachiopoda	Rhynchonellata	Orthida	Schizophoriidae	Schizophoria	gp_mid	-65.09	6.09	106	R. E. Smith. 1980. Lower Devonian (Lochkovian) biostratigraphy and brachiopod faunas, Canadian arctic islands. Geological Survey of Canada Bulletin 308:1-155
278071	26539	27643	Lochkovian		419.2	410.8	7273	Brachiopoda	Strophomenata	Strophomenida	Amphistrophiidae	Mesodouvillina	gp_mid	-65.09	6.09	106	R. E. Smith. 1980. Lower Devonian (Lochkovian) biostratigraphy and brachiopod faunas, Canadian arctic islands. Geological Survey of Canada Bulletin 308:1-155
278072	26539	28957	Lochkovian		419.2	410.8	7273	Brachiopoda	Rhynchonellata	Rhynchonellida	Hebetoechiidae	Tadschikia	gp_mid	-65.09	6.09	106	R. E. Smith. 1980. Lower Devonian (Lochkovian) biostratigraphy and brachiopod faunas, Canadian arctic islands. Geological Survey of Canada Bulletin 308:1-155
278073	26539	29779	Lochkovian		419.2	410.8	7273	Brachiopoda	Rhynchonellata	Atrypida	Atrypidae	Atrypa	gp_mid	-65.09	6.09	106	R. E. Smith. 1980. Lower Devonian (Lochkovian) biostratigraphy and brachiopod faunas, Canadian arctic islands. Geological Survey of Canada Bulletin 308:1-155
278074	26539	29335	Lochkovian		419.2	410.8	7273	Brachiopoda	Rhynchonellata	Spiriferida	Delthyrididae	Howellella	gp_mid	-65.09	6.09	106	R. E. Smith. 1980. Lower Devonian (Lochkovian) biostratigraphy and brachiopod faunas, Canadian arctic islands. Geological Survey of Canada Bulletin 308:1-155
278075	26540	26991	Lochkovian		419.2	410.8	7273	Brachiopoda	Rhynchonellata	Orthida	Schizophoriidae	Schizophoria	gp_mid	-65.09	6.09	106	R. E. Smith. 1980. Lower Devonian (Lochkovian) biostratigraphy and brachiopod faunas, Canadian arctic islands. Geological Survey of Canada Bulletin 308:1-155
278077	26540	27482	Lochkovian		419.2	410.8	7273	Brachiopoda	Strophomenata	Orthotetida	Chilidiopsidae	Iridistrophia	gp_mid	-65.09	6.09	106	R. E. Smith. 1980. Lower Devonian (Lochkovian) biostratigraphy and brachiopod faunas, Canadian arctic islands. Geological Survey of Canada Bulletin 308:1-155
278078	26540	27643	Lochkovian		419.2	410.8	7273	Brachiopoda	Strophomenata	Strophomenida	Amphistrophiidae	Mesodouvillina	gp_mid	-65.09	6.09	106	R. E. Smith. 1980. Lower Devonian (Lochkovian) biostratigraphy and brachiopod faunas, Canadian arctic islands. Geological Survey of Canada Bulletin 308:1-155
278079	26540	27053	Lochkovian		419.2	410.8	7273	Brachiopoda	Strophomenata	Strophomenida			gp_mid	-65.09	6.09	106	R. E. Smith. 1980. Lower Devonian (Lochkovian) biostratigraphy and brachiopod faunas, Canadian arctic islands. Geological Survey of Canada Bulletin 308:1-155
278080	26540	28363	Lochkovian		419.2	410.8	7273	Brachiopoda	Rhynchonellata	Rhynchonellida	Trigonirhynchiidae	Ancillotoechia	gp_mid	-65.09	6.09	106	R. E. Smith. 1980. Lower Devonian (Lochkovian) biostratigraphy and brachiopod faunas, Canadian arctic islands. Geological Survey of Canada Bulletin 308:1-155
278081	26540	29779	Lochkovian		419.2	410.8	7273	Brachiopoda	Rhynchonellata	Atrypida	Atrypidae	Atrypa	gp_mid	-65.09	6.09	106	R. E. Smith. 1980. Lower Devonian (Lochkovian) biostratigraphy and brachiopod faunas, Canadian arctic islands. Geological Survey of Canada Bulletin 308:1-155
278082	26540	29335	Lochkovian		419.2	410.8	7273	Brachiopoda	Rhynchonellata	Spiriferida	Delthyrididae	Howellella	gp_mid	-65.09	6.09	106	R. E. Smith. 1980. Lower Devonian (Lochkovian) biostratigraphy and brachiopod faunas, Canadian arctic islands. Geological Survey of Canada Bulletin 308:1-155
278085	26541	26991	Lochkovian		419.2	410.8	7273	Brachiopoda	Rhynchonellata	Orthida	Schizophoriidae	Schizophoria	gp_mid	-65.09	6.09	106	R. E. Smith. 1980. Lower Devonian (Lochkovian) biostratigraphy and brachiopod faunas, Canadian arctic islands. Geological Survey of Canada Bulletin 308:1-155
278087	26541	27482	Lochkovian		419.2	410.8	7273	Brachiopoda	Strophomenata	Orthotetida	Chilidiopsidae	Iridistrophia	gp_mid	-65.09	6.09	106	R. E. Smith. 1980. Lower Devonian (Lochkovian) biostratigraphy and brachiopod faunas, Canadian arctic islands. Geological Survey of Canada Bulletin 308:1-155
278088	26541	27643	Lochkovian		419.2	410.8	7273	Brachiopoda	Strophomenata	Strophomenida	Amphistrophiidae	Mesodouvillina	gp_mid	-65.09	6.09	106	R. E. Smith. 1980. Lower Devonian (Lochkovian) biostratigraphy and brachiopod faunas, Canadian arctic islands. Geological Survey of Canada Bulletin 308:1-155
278089	26541	27053	Lochkovian		419.2	410.8	7273	Brachiopoda	Strophomenata	Strophomenida			gp_mid	-65.09	6.09	106	R. E. Smith. 1980. Lower Devonian (Lochkovian) biostratigraphy and brachiopod faunas, Canadian arctic islands. Geological Survey of Canada Bulletin 308:1-155
278090	26541	28363	Lochkovian		419.2	410.8	7273	Brachiopoda	Rhynchonellata	Rhynchonellida	Trigonirhynchiidae	Ancillotoechia	gp_mid	-65.09	6.09	106	R. E. Smith. 1980. Lower Devonian (Lochkovian) biostratigraphy and brachiopod faunas, Canadian arctic islands. Geological Survey of Canada Bulletin 308:1-155
278091	26541	29779	Lochkovian		419.2	410.8	7273	Brachiopoda	Rhynchonellata	Atrypida	Atrypidae	Atrypa	gp_mid	-65.09	6.09	106	R. E. Smith. 1980. Lower Devonian (Lochkovian) biostratigraphy and brachiopod faunas, Canadian arctic islands. Geological Survey of Canada Bulletin 308:1-155
278092	26542	26991	Lochkovian		419.2	410.8	7273	Brachiopoda	Rhynchonellata	Orthida	Schizophoriidae	Schizophoria	gp_mid	-65.09	6.09	106	R. E. Smith. 1980. Lower Devonian (Lochkovian) biostratigraphy and brachiopod faunas, Canadian arctic islands. Geological Survey of Canada Bulletin 308:1-155
278094	26542	28363	Lochkovian		419.2	410.8	7273	Brachiopoda	Rhynchonellata	Rhynchonellida	Trigonirhynchiidae	Ancillotoechia	gp_mid	-65.09	6.09	106	R. E. Smith. 1980. Lower Devonian (Lochkovian) biostratigraphy and brachiopod faunas, Canadian arctic islands. Geological Survey of Canada Bulletin 308:1-155
278095	26542	29335	Lochkovian		419.2	410.8	7273	Brachiopoda	Rhynchonellata	Spiriferida	Delthyrididae	Howellella	gp_mid	-65.09	6.09	106	R. E. Smith. 1980. Lower Devonian (Lochkovian) biostratigraphy and brachiopod faunas, Canadian arctic islands. Geological Survey of Canada Bulletin 308:1-155
278096	26542	29045	Lochkovian		419.2	410.8	7273	Brachiopoda	Rhynchonellata	Spiriferida	Delthyrididae	Acanthospirifer	gp_mid	-65.09	6.09	106	R. E. Smith. 1980. Lower Devonian (Lochkovian) biostratigraphy and brachiopod faunas, Canadian arctic islands. Geological Survey of Canada Bulletin 308:1-155
278098	26543	26991	Lochkovian		419.2	410.8	7273	Brachiopoda	Rhynchonellata	Orthida	Schizophoriidae	Schizophoria	gp_mid	-65.09	6.09	106	R. E. Smith. 1980. Lower Devonian (Lochkovian) biostratigraphy and brachiopod faunas, Canadian arctic islands. Geological Survey of Canada Bulletin 308:1-155
278100	26543	27482	Lochkovian		419.2	410.8	7273	Brachiopoda	Strophomenata	Orthotetida	Chilidiopsidae	Iridistrophia	gp_mid	-65.09	6.09	106	R. E. Smith. 1980. Lower Devonian (Lochkovian) biostratigraphy and brachiopod faunas, Canadian arctic islands. Geological Survey of Canada Bulletin 308:1-155
278101	26543	27643	Lochkovian		419.2	410.8	7273	Brachiopoda	Strophomenata	Strophomenida	Amphistrophiidae	Mesodouvillina	gp_mid	-65.09	6.09	106	R. E. Smith. 1980. Lower Devonian (Lochkovian) biostratigraphy and brachiopod faunas, Canadian arctic islands. Geological Survey of Canada Bulletin 308:1-155
278102	26543	28363	Lochkovian		419.2	410.8	7273	Brachiopoda	Rhynchonellata	Rhynchonellida	Trigonirhynchiidae	Ancillotoechia	gp_mid	-65.09	6.09	106	R. E. Smith. 1980. Lower Devonian (Lochkovian) biostratigraphy and brachiopod faunas, Canadian arctic islands. Geological Survey of Canada Bulletin 308:1-155
278103	26543	28957	Lochkovian		419.2	410.8	7273	Brachiopoda	Rhynchonellata	Rhynchonellida	Hebetoechiidae	Tadschikia	gp_mid	-65.09	6.09	106	R. E. Smith. 1980. Lower Devonian (Lochkovian) biostratigraphy and brachiopod faunas, Canadian arctic islands. Geological Survey of Canada Bulletin 308:1-155
278104	26543	29779	Lochkovian		419.2	410.8	7273	Brachiopoda	Rhynchonellata	Atrypida	Atrypidae	Atrypa	gp_mid	-65.09	6.09	106	R. E. Smith. 1980. Lower Devonian (Lochkovian) biostratigraphy and brachiopod faunas, Canadian arctic islands. Geological Survey of Canada Bulletin 308:1-155
278105	26543	29335	Lochkovian		419.2	410.8	7273	Brachiopoda	Rhynchonellata	Spiriferida	Delthyrididae	Howellella	gp_mid	-65.09	6.09	106	R. E. Smith. 1980. Lower Devonian (Lochkovian) biostratigraphy and brachiopod faunas, Canadian arctic islands. Geological Survey of Canada Bulletin 308:1-155
278106	26543	29207	Lochkovian		419.2	410.8	7273	Brachiopoda	Rhynchonellata	Spiriferinida	Cyrtinidae	Cyrtina	gp_mid	-65.09	6.09	106	R. E. Smith. 1980. Lower Devonian (Lochkovian) biostratigraphy and brachiopod faunas, Canadian arctic islands. Geological Survey of Canada Bulletin 308:1-155
278109	26544	26991	Lochkovian		419.2	410.8	7273	Brachiopoda	Rhynchonellata	Orthida	Schizophoriidae	Schizophoria	gp_mid	-65.09	6.09	106	R. E. Smith. 1980. Lower Devonian (Lochkovian) biostratigraphy and brachiopod faunas, Canadian arctic islands. Geological Survey of Canada Bulletin 308:1-155
278111	26544	27482	Lochkovian		419.2	410.8	7273	Brachiopoda	Strophomenata	Orthotetida	Chilidiopsidae	Iridistrophia	gp_mid	-65.09	6.09	106	R. E. Smith. 1980. Lower Devonian (Lochkovian) biostratigraphy and brachiopod faunas, Canadian arctic islands. Geological Survey of Canada Bulletin 308:1-155
278112	26544	27643	Lochkovian		419.2	410.8	7273	Brachiopoda	Strophomenata	Strophomenida	Amphistrophiidae	Mesodouvillina	gp_mid	-65.09	6.09	106	R. E. Smith. 1980. Lower Devonian (Lochkovian) biostratigraphy and brachiopod faunas, Canadian arctic islands. Geological Survey of Canada Bulletin 308:1-155
278113	26544	27053	Lochkovian		419.2	410.8	7273	Brachiopoda	Strophomenata	Strophomenida			gp_mid	-65.09	6.09	106	R. E. Smith. 1980. Lower Devonian (Lochkovian) biostratigraphy and brachiopod faunas, Canadian arctic islands. Geological Survey of Canada Bulletin 308:1-155
278114	26544	28363	Lochkovian		419.2	410.8	7273	Brachiopoda	Rhynchonellata	Rhynchonellida	Trigonirhynchiidae	Ancillotoechia	gp_mid	-65.09	6.09	106	R. E. Smith. 1980. Lower Devonian (Lochkovian) biostratigraphy and brachiopod faunas, Canadian arctic islands. Geological Survey of Canada Bulletin 308:1-155
278115	26544	28957	Lochkovian		419.2	410.8	7273	Brachiopoda	Rhynchonellata	Rhynchonellida	Hebetoechiidae	Tadschikia	gp_mid	-65.09	6.09	106	R. E. Smith. 1980. Lower Devonian (Lochkovian) biostratigraphy and brachiopod faunas, Canadian arctic islands. Geological Survey of Canada Bulletin 308:1-155
278116	26544	29779	Lochkovian		419.2	410.8	7273	Brachiopoda	Rhynchonellata	Atrypida	Atrypidae	Atrypa	gp_mid	-65.09	6.09	106	R. E. Smith. 1980. Lower Devonian (Lochkovian) biostratigraphy and brachiopod faunas, Canadian arctic islands. Geological Survey of Canada Bulletin 308:1-155
278117	26544	29335	Lochkovian		419.2	410.8	7273	Brachiopoda	Rhynchonellata	Spiriferida	Delthyrididae	Howellella	gp_mid	-65.09	6.09	106	R. E. Smith. 1980. Lower Devonian (Lochkovian) biostratigraphy and brachiopod faunas, Canadian arctic islands. Geological Survey of Canada Bulletin 308:1-155
278118	26544	29207	Lochkovian		419.2	410.8	7273	Brachiopoda	Rhynchonellata	Spiriferinida	Cyrtinidae	Cyrtina	gp_mid	-65.09	6.09	106	R. E. Smith. 1980. Lower Devonian (Lochkovian) biostratigraphy and brachiopod faunas, Canadian arctic islands. Geological Survey of Canada Bulletin 308:1-155
278119	26544	29045	Lochkovian		419.2	410.8	7273	Brachiopoda	Rhynchonellata	Spiriferida	Delthyrididae	Acanthospirifer	gp_mid	-65.09	6.09	106	R. E. Smith. 1980. Lower Devonian (Lochkovian) biostratigraphy and brachiopod faunas, Canadian arctic islands. Geological Survey of Canada Bulletin 308:1-155
278121	26545	26991	Lochkovian		419.2	410.8	7273	Brachiopoda	Rhynchonellata	Orthida	Schizophoriidae	Schizophoria	gp_mid	-65.09	6.09	106	R. E. Smith. 1980. Lower Devonian (Lochkovian) biostratigraphy and brachiopod faunas, Canadian arctic islands. Geological Survey of Canada Bulletin 308:1-155
278122	26545	27643	Lochkovian		419.2	410.8	7273	Brachiopoda	Strophomenata	Strophomenida	Amphistrophiidae	Mesodouvillina	gp_mid	-65.09	6.09	106	R. E. Smith. 1980. Lower Devonian (Lochkovian) biostratigraphy and brachiopod faunas, Canadian arctic islands. Geological Survey of Canada Bulletin 308:1-155
278123	26545	28363	Lochkovian		419.2	410.8	7273	Brachiopoda	Rhynchonellata	Rhynchonellida	Trigonirhynchiidae	Ancillotoechia	gp_mid	-65.09	6.09	106	R. E. Smith. 1980. Lower Devonian (Lochkovian) biostratigraphy and brachiopod faunas, Canadian arctic islands. Geological Survey of Canada Bulletin 308:1-155
278124	26545	29779	Lochkovian		419.2	410.8	7273	Brachiopoda	Rhynchonellata	Atrypida	Atrypidae	Atrypa	gp_mid	-65.09	6.09	106	R. E. Smith. 1980. Lower Devonian (Lochkovian) biostratigraphy and brachiopod faunas, Canadian arctic islands. Geological Survey of Canada Bulletin 308:1-155
278125	26545	29335	Lochkovian		419.2	410.8	7273	Brachiopoda	Rhynchonellata	Spiriferida	Delthyrididae	Howellella	gp_mid	-65.09	6.09	106	R. E. Smith. 1980. Lower Devonian (Lochkovian) biostratigraphy and brachiopod faunas, Canadian arctic islands. Geological Survey of Canada Bulletin 308:1-155
278126	26545	29207	Lochkovian		419.2	410.8	7273	Brachiopoda	Rhynchonellata	Spiriferinida	Cyrtinidae	Cyrtina	gp_mid	-65.09	6.09	106	R. E. Smith. 1980. Lower Devonian (Lochkovian) biostratigraphy and brachiopod faunas, Canadian arctic islands. Geological Survey of Canada Bulletin 308:1-155
278127	26545	29045	Lochkovian		419.2	410.8	7273	Brachiopoda	Rhynchonellata	Spiriferida	Delthyrididae	Acanthospirifer	gp_mid	-65.09	6.09	106	R. E. Smith. 1980. Lower Devonian (Lochkovian) biostratigraphy and brachiopod faunas, Canadian arctic islands. Geological Survey of Canada Bulletin 308:1-155
278129	26546	27643	Lochkovian		419.2	410.8	7273	Brachiopoda	Strophomenata	Strophomenida	Amphistrophiidae	Mesodouvillina	gp_mid	-65.09	6.09	106	R. E. Smith. 1980. Lower Devonian (Lochkovian) biostratigraphy and brachiopod faunas, Canadian arctic islands. Geological Survey of Canada Bulletin 308:1-155
278130	26546	27053	Lochkovian		419.2	410.8	7273	Brachiopoda	Strophomenata	Strophomenida			gp_mid	-65.09	6.09	106	R. E. Smith. 1980. Lower Devonian (Lochkovian) biostratigraphy and brachiopod faunas, Canadian arctic islands. Geological Survey of Canada Bulletin 308:1-155
278131	26546	29779	Lochkovian		419.2	410.8	7273	Brachiopoda	Rhynchonellata	Atrypida	Atrypidae	Atrypa	gp_mid	-65.09	6.09	106	R. E. Smith. 1980. Lower Devonian (Lochkovian) biostratigraphy and brachiopod faunas, Canadian arctic islands. Geological Survey of Canada Bulletin 308:1-155
278132	26546	29207	Lochkovian		419.2	410.8	7273	Brachiopoda	Rhynchonellata	Spiriferinida	Cyrtinidae	Cyrtina	gp_mid	-65.09	6.09	106	R. E. Smith. 1980. Lower Devonian (Lochkovian) biostratigraphy and brachiopod faunas, Canadian arctic islands. Geological Survey of Canada Bulletin 308:1-155
269449	25832	28639	Lochkovian		419.2	410.8	7183	Brachiopoda	Rhynchonellata	Rhynchonellida	Hebetoechiidae	Lanceomyonia	gp_mid	125	5.67	604	Y. Wang, A. J. Boucot, and JY Rong, XC Yang. 1987. Community paleoecology as a geologic tool: the Chinese Ashgillian-Eifelian (latest Ordovician through early Middle Devonian) as an example. Geological Society of America Special Paper 211:1-100
269450	25832	29335	Lochkovian		419.2	410.8	7183	Brachiopoda	Rhynchonellata	Spiriferida	Delthyrididae	Howellella	gp_mid	125	5.67	604	Y. Wang, A. J. Boucot, and JY Rong, XC Yang. 1987. Community paleoecology as a geologic tool: the Chinese Ashgillian-Eifelian (latest Ordovician through early Middle Devonian) as an example. Geological Society of America Special Paper 211:1-100
278675	26647	311218	Lochkovian		419.2	410.8	7311	Brachiopoda	Strophomenata	Strophomenida	Leptostrophiidae	Brachyprion	gp_mid	-66.21	5.66	106	J. G. Johnson. 1975. Devonian brachiopods from the Quadrithyris Zone (Upper Lochkovian), Canadian arctic archipelago. Geological Survey of Canada Bulletin 235:5-36
278678	26647	28975	Lochkovian		419.2	410.8	7311	Brachiopoda	Rhynchonellata	Rhynchonellida	Machaerariidae	Thliborhynchia	gp_mid	-66.21	5.66	106	J. G. Johnson. 1975. Devonian brachiopods from the Quadrithyris Zone (Upper Lochkovian), Canadian arctic archipelago. Geological Survey of Canada Bulletin 235:5-36
278679	26647	28340	Lochkovian		419.2	410.8	7311	Brachiopoda	Rhynchonellata	Rhynchonellida			gp_mid	-66.21	5.66	106	J. G. Johnson. 1975. Devonian brachiopods from the Quadrithyris Zone (Upper Lochkovian), Canadian arctic archipelago. Geological Survey of Canada Bulletin 235:5-36
278680	26647	29779	Lochkovian		419.2	410.8	7311	Brachiopoda	Rhynchonellata	Atrypida	Atrypidae	Atrypa	gp_mid	-66.21	5.66	106	J. G. Johnson. 1975. Devonian brachiopods from the Quadrithyris Zone (Upper Lochkovian), Canadian arctic archipelago. Geological Survey of Canada Bulletin 235:5-36
278681	26647	311246	Lochkovian		419.2	410.8	7311	Brachiopoda	Rhynchonellata	Atrypida	Atrypinidae	Spirigerina	gp_mid	-66.21	5.66	106	J. G. Johnson. 1975. Devonian brachiopods from the Quadrithyris Zone (Upper Lochkovian), Canadian arctic archipelago. Geological Survey of Canada Bulletin 235:5-36
278682	26647	29899	Lochkovian		419.2	410.8	7311	Brachiopoda	Rhynchonellata	Atrypida	Atrypinidae	Ogilviella	gp_mid	-66.21	5.66	106	J. G. Johnson. 1975. Devonian brachiopods from the Quadrithyris Zone (Upper Lochkovian), Canadian arctic archipelago. Geological Survey of Canada Bulletin 235:5-36
278683	26647	29207	Lochkovian		419.2	410.8	7311	Brachiopoda	Rhynchonellata	Spiriferinida	Cyrtinidae	Cyrtina	gp_mid	-66.21	5.66	106	J. G. Johnson. 1975. Devonian brachiopods from the Quadrithyris Zone (Upper Lochkovian), Canadian arctic archipelago. Geological Survey of Canada Bulletin 235:5-36
278684	26648	26991	Lochkovian		419.2	410.8	7311	Brachiopoda	Rhynchonellata	Orthida	Schizophoriidae	Schizophoria	gp_mid	-66.21	5.66	106	J. G. Johnson. 1975. Devonian brachiopods from the Quadrithyris Zone (Upper Lochkovian), Canadian arctic archipelago. Geological Survey of Canada Bulletin 235:5-36
278685	26648	311218	Lochkovian		419.2	410.8	7311	Brachiopoda	Strophomenata	Strophomenida	Leptostrophiidae	Brachyprion	gp_mid	-66.21	5.66	106	J. G. Johnson. 1975. Devonian brachiopods from the Quadrithyris Zone (Upper Lochkovian), Canadian arctic archipelago. Geological Survey of Canada Bulletin 235:5-36
278686	26648	28673	Lochkovian		419.2	410.8	7311	Brachiopoda	Rhynchonellata	Rhynchonellida	Machaerariidae	Machaeraria	gp_mid	-66.21	5.66	106	J. G. Johnson. 1975. Devonian brachiopods from the Quadrithyris Zone (Upper Lochkovian), Canadian arctic archipelago. Geological Survey of Canada Bulletin 235:5-36
278687	26648	29779	Lochkovian		419.2	410.8	7311	Brachiopoda	Rhynchonellata	Atrypida	Atrypidae	Atrypa	gp_mid	-66.21	5.66	106	J. G. Johnson. 1975. Devonian brachiopods from the Quadrithyris Zone (Upper Lochkovian), Canadian arctic archipelago. Geological Survey of Canada Bulletin 235:5-36
278688	26648	311246	Lochkovian		419.2	410.8	7311	Brachiopoda	Rhynchonellata	Atrypida	Atrypinidae	Spirigerina	gp_mid	-66.21	5.66	106	J. G. Johnson. 1975. Devonian brachiopods from the Quadrithyris Zone (Upper Lochkovian), Canadian arctic archipelago. Geological Survey of Canada Bulletin 235:5-36
278689	26648	29939	Lochkovian		419.2	410.8	7311	Brachiopoda	Rhynchonellata	Atrypida	Lissatrypidae	Septatrypa	gp_mid	-66.21	5.66	106	J. G. Johnson. 1975. Devonian brachiopods from the Quadrithyris Zone (Upper Lochkovian), Canadian arctic archipelago. Geological Survey of Canada Bulletin 235:5-36
278690	26648	29899	Lochkovian		419.2	410.8	7311	Brachiopoda	Rhynchonellata	Atrypida	Atrypinidae	Ogilviella	gp_mid	-66.21	5.66	106	J. G. Johnson. 1975. Devonian brachiopods from the Quadrithyris Zone (Upper Lochkovian), Canadian arctic archipelago. Geological Survey of Canada Bulletin 235:5-36
278693	26649	311218	Lochkovian		419.2	410.8	7311	Brachiopoda	Strophomenata	Strophomenida	Leptostrophiidae	Brachyprion	gp_mid	-66.21	5.66	106	J. G. Johnson. 1975. Devonian brachiopods from the Quadrithyris Zone (Upper Lochkovian), Canadian arctic archipelago. Geological Survey of Canada Bulletin 235:5-36
278694	26649	27214	Lochkovian		419.2	410.8	7311	Brachiopoda	Strophomenata	Productida	Chonetidae	Chonetes	gp_mid	-66.21	5.66	106	J. G. Johnson. 1975. Devonian brachiopods from the Quadrithyris Zone (Upper Lochkovian), Canadian arctic archipelago. Geological Survey of Canada Bulletin 235:5-36
278699	26649	28673	Lochkovian		419.2	410.8	7311	Brachiopoda	Rhynchonellata	Rhynchonellida	Machaerariidae	Machaeraria	gp_mid	-66.21	5.66	106	J. G. Johnson. 1975. Devonian brachiopods from the Quadrithyris Zone (Upper Lochkovian), Canadian arctic archipelago. Geological Survey of Canada Bulletin 235:5-36
278700	26649	28363	Lochkovian		419.2	410.8	7311	Brachiopoda	Rhynchonellata	Rhynchonellida	Trigonirhynchiidae	Ancillotoechia	gp_mid	-66.21	5.66	106	J. G. Johnson. 1975. Devonian brachiopods from the Quadrithyris Zone (Upper Lochkovian), Canadian arctic archipelago. Geological Survey of Canada Bulletin 235:5-36
278701	26649	28615	Lochkovian		419.2	410.8	7311	Brachiopoda	Rhynchonellata	Rhynchonellida	Leiorhynchidae	Katuniella	gp_mid	-66.21	5.66	106	J. G. Johnson. 1975. Devonian brachiopods from the Quadrithyris Zone (Upper Lochkovian), Canadian arctic archipelago. Geological Survey of Canada Bulletin 235:5-36
278702	26649	28800	Lochkovian		419.2	410.8	7311	Brachiopoda	Rhynchonellata	Rhynchonellida	Uncinulidae	Plethorhyncha	gp_mid	-66.21	5.66	106	J. G. Johnson. 1975. Devonian brachiopods from the Quadrithyris Zone (Upper Lochkovian), Canadian arctic archipelago. Geological Survey of Canada Bulletin 235:5-36
278703	26649	28340	Lochkovian		419.2	410.8	7311	Brachiopoda	Rhynchonellata	Rhynchonellida			gp_mid	-66.21	5.66	106	J. G. Johnson. 1975. Devonian brachiopods from the Quadrithyris Zone (Upper Lochkovian), Canadian arctic archipelago. Geological Survey of Canada Bulletin 235:5-36
278704	26649	29779	Lochkovian		419.2	410.8	7311	Brachiopoda	Rhynchonellata	Atrypida	Atrypidae	Atrypa	gp_mid	-66.21	5.66	106	J. G. Johnson. 1975. Devonian brachiopods from the Quadrithyris Zone (Upper Lochkovian), Canadian arctic archipelago. Geological Survey of Canada Bulletin 235:5-36
278705	26649	29946	Lochkovian		419.2	410.8	7311	Brachiopoda	Rhynchonellata	Atrypida	Atrypidae	Spinatrypa	gp_mid	-66.21	5.66	106	J. G. Johnson. 1975. Devonian brachiopods from the Quadrithyris Zone (Upper Lochkovian), Canadian arctic archipelago. Geological Survey of Canada Bulletin 235:5-36
278706	26649	311249	Lochkovian		419.2	410.8	7311	Brachiopoda	Rhynchonellata	Atrypida	Karpinskiidae	Mimatrypa	gp_mid	-66.21	5.66	106	J. G. Johnson. 1975. Devonian brachiopods from the Quadrithyris Zone (Upper Lochkovian), Canadian arctic archipelago. Geological Survey of Canada Bulletin 235:5-36
278707	26649	29522	Lochkovian		419.2	410.8	7311	Brachiopoda	Rhynchonellata	Spiriferida	Adolfiidae	Pinguispirifer	gp_mid	-66.21	5.66	106	J. G. Johnson. 1975. Devonian brachiopods from the Quadrithyris Zone (Upper Lochkovian), Canadian arctic archipelago. Geological Survey of Canada Bulletin 235:5-36
278761	26653	29779	Lochkovian		419.2	410.8	7338	Brachiopoda	Rhynchonellata	Atrypida	Atrypidae	Atrypa	gp_mid	-66.4	5.47	106	A. C. Lenz. 1973. Quadrithyris Zone (Lower Devonian) near-reef brachiopods from Bathurst Island, arctic Canada; with a description of a new rhynchonellid brachiopod Franklinella. Canadian Journal of Earth Sciences 10:1403-1409
278762	26653	29071	Lochkovian		419.2	410.8	7338	Brachiopoda	Rhynchonellata	Spiriferida	Ambocoeliidae	Ambocoelia	gp_mid	-66.4	5.47	106	A. C. Lenz. 1973. Quadrithyris Zone (Lower Devonian) near-reef brachiopods from Bathurst Island, arctic Canada; with a description of a new rhynchonellid brachiopod Franklinella. Canadian Journal of Earth Sciences 10:1403-1409
278763	26653	27214	Lochkovian		419.2	410.8	7338	Brachiopoda	Strophomenata	Productida	Chonetidae	Chonetes	gp_mid	-66.4	5.47	106	A. C. Lenz. 1973. Quadrithyris Zone (Lower Devonian) near-reef brachiopods from Bathurst Island, arctic Canada; with a description of a new rhynchonellid brachiopod Franklinella. Canadian Journal of Earth Sciences 10:1403-1409
278764	26653	29207	Lochkovian		419.2	410.8	7338	Brachiopoda	Rhynchonellata	Spiriferinida	Cyrtinidae	Cyrtina	gp_mid	-66.4	5.47	106	A. C. Lenz. 1973. Quadrithyris Zone (Lower Devonian) near-reef brachiopods from Bathurst Island, arctic Canada; with a description of a new rhynchonellid brachiopod Franklinella. Canadian Journal of Earth Sciences 10:1403-1409
278765	26653	26727	Lochkovian		419.2	410.8	7338	Brachiopoda	Rhynchonellata	Orthida	Rhipidomellidae	Dalejina	gp_mid	-66.4	5.47	106	A. C. Lenz. 1973. Quadrithyris Zone (Lower Devonian) near-reef brachiopods from Bathurst Island, arctic Canada; with a description of a new rhynchonellid brachiopod Franklinella. Canadian Journal of Earth Sciences 10:1403-1409
278766	26653	26743	Lochkovian		419.2	410.8	7338	Brachiopoda	Rhynchonellata	Orthida	Hesperorthidae	Dolerorthis	gp_mid	-66.4	5.47	106	A. C. Lenz. 1973. Quadrithyris Zone (Lower Devonian) near-reef brachiopods from Bathurst Island, arctic Canada; with a description of a new rhynchonellid brachiopod Franklinella. Canadian Journal of Earth Sciences 10:1403-1409
278767	26653	27323	Lochkovian		419.2	410.8	7338	Brachiopoda	Strophomenata	Orthotetida	Areostrophiidae	Drahanostrophia	gp_mid	-66.4	5.47	106	A. C. Lenz. 1973. Quadrithyris Zone (Lower Devonian) near-reef brachiopods from Bathurst Island, arctic Canada; with a description of a new rhynchonellid brachiopod Franklinella. Canadian Journal of Earth Sciences 10:1403-1409
278768	26653	29939	Lochkovian		419.2	410.8	7338	Brachiopoda	Rhynchonellata	Atrypida	Lissatrypidae	Septatrypa	gp_mid	-66.4	5.47	106	A. C. Lenz. 1973. Quadrithyris Zone (Lower Devonian) near-reef brachiopods from Bathurst Island, arctic Canada; with a description of a new rhynchonellid brachiopod Franklinella. Canadian Journal of Earth Sciences 10:1403-1409
278771	26653	28656	Lochkovian		419.2	410.8	7338	Brachiopoda	Rhynchonellata	Rhynchonellida	Camarotoechiidae	Linguopugnoides	gp_mid	-66.4	5.47	106	A. C. Lenz. 1973. Quadrithyris Zone (Lower Devonian) near-reef brachiopods from Bathurst Island, arctic Canada; with a description of a new rhynchonellid brachiopod Franklinella. Canadian Journal of Earth Sciences 10:1403-1409
278772	26653	27165	Lochkovian		419.2	410.8	7338	Brachiopoda	Strophomenata	Strophomenida	Leptostrophiidae	Brachyprion	gp_mid	-66.4	5.47	106	A. C. Lenz. 1973. Quadrithyris Zone (Lower Devonian) near-reef brachiopods from Bathurst Island, arctic Canada; with a description of a new rhynchonellid brachiopod Franklinella. Canadian Journal of Earth Sciences 10:1403-1409
278773	26653	26866	Lochkovian		419.2	410.8	7338	Brachiopoda	Rhynchonellata	Orthida	Draboviidae	Muriferella	gp_mid	-66.4	5.47	106	A. C. Lenz. 1973. Quadrithyris Zone (Lower Devonian) near-reef brachiopods from Bathurst Island, arctic Canada; with a description of a new rhynchonellid brachiopod Franklinella. Canadian Journal of Earth Sciences 10:1403-1409
278775	26653	27643	Lochkovian		419.2	410.8	7338	Brachiopoda	Strophomenata	Strophomenida	Amphistrophiidae	Mesodouvillina	gp_mid	-66.4	5.47	106	A. C. Lenz. 1973. Quadrithyris Zone (Lower Devonian) near-reef brachiopods from Bathurst Island, arctic Canada; with a description of a new rhynchonellid brachiopod Franklinella. Canadian Journal of Earth Sciences 10:1403-1409
278777	26653	26953	Lochkovian		419.2	410.8	7338	Brachiopoda	Rhynchonellata	Orthida	Dalmanellidae	Protocortezorthis	gp_mid	-66.4	5.47	106	A. C. Lenz. 1973. Quadrithyris Zone (Lower Devonian) near-reef brachiopods from Bathurst Island, arctic Canada; with a description of a new rhynchonellid brachiopod Franklinella. Canadian Journal of Earth Sciences 10:1403-1409
278778	26653	29596	Lochkovian		419.2	410.8	7338	Brachiopoda	Rhynchonellata	Spiriferida	Reticulariidae	Reticulariopsis	gp_mid	-66.4	5.47	106	A. C. Lenz. 1973. Quadrithyris Zone (Lower Devonian) near-reef brachiopods from Bathurst Island, arctic Canada; with a description of a new rhynchonellid brachiopod Franklinella. Canadian Journal of Earth Sciences 10:1403-1409
278779	26653	26991	Lochkovian		419.2	410.8	7338	Brachiopoda	Rhynchonellata	Orthida	Schizophoriidae	Schizophoria	gp_mid	-66.4	5.47	106	A. C. Lenz. 1973. Quadrithyris Zone (Lower Devonian) near-reef brachiopods from Bathurst Island, arctic Canada; with a description of a new rhynchonellid brachiopod Franklinella. Canadian Journal of Earth Sciences 10:1403-1409
278781	26653	29949	Lochkovian		419.2	410.8	7338	Brachiopoda	Rhynchonellata	Atrypida	Atrypinidae	Spirigerina	gp_mid	-66.4	5.47	106	A. C. Lenz. 1973. Quadrithyris Zone (Lower Devonian) near-reef brachiopods from Bathurst Island, arctic Canada; with a description of a new rhynchonellid brachiopod Franklinella. Canadian Journal of Earth Sciences 10:1403-1409
278782	26653	28015	Lochkovian		419.2	410.8	7338	Brachiopoda	Strophomenata	Productida	Strophochonetidae	Strophochonetes	gp_mid	-66.4	5.47	106	A. C. Lenz. 1973. Quadrithyris Zone (Lower Devonian) near-reef brachiopods from Bathurst Island, arctic Canada; with a description of a new rhynchonellid brachiopod Franklinella. Canadian Journal of Earth Sciences 10:1403-1409
278783	26655	29779	Lochkovian		419.2	410.8	7338	Brachiopoda	Rhynchonellata	Atrypida	Atrypidae	Atrypa	gp_mid	-66.4	5.47	106	A. C. Lenz. 1973. Quadrithyris Zone (Lower Devonian) near-reef brachiopods from Bathurst Island, arctic Canada; with a description of a new rhynchonellid brachiopod Franklinella. Canadian Journal of Earth Sciences 10:1403-1409
278784	26655	126037	Lochkovian		419.2	410.8	7338	Brachiopoda	Rhynchonellata	Atrypida	Karpinskiidae	Mimatrypa	gp_mid	-66.4	5.47	106	A. C. Lenz. 1973. Quadrithyris Zone (Lower Devonian) near-reef brachiopods from Bathurst Island, arctic Canada; with a description of a new rhynchonellid brachiopod Franklinella. Canadian Journal of Earth Sciences 10:1403-1409
278785	26655	28673	Lochkovian		419.2	410.8	7338	Brachiopoda	Rhynchonellata	Rhynchonellida	Machaerariidae	Machaeraria	gp_mid	-66.4	5.47	106	A. C. Lenz. 1973. Quadrithyris Zone (Lower Devonian) near-reef brachiopods from Bathurst Island, arctic Canada; with a description of a new rhynchonellid brachiopod Franklinella. Canadian Journal of Earth Sciences 10:1403-1409
278170	26567	26727	Lochkovian		419.2	410.8	7273	Brachiopoda	Rhynchonellata	Orthida	Rhipidomellidae	Dalejina	gp_mid	-64.93	5.45	106	R. E. Smith. 1980. Lower Devonian (Lochkovian) biostratigraphy and brachiopod faunas, Canadian arctic islands. Geological Survey of Canada Bulletin 308:1-155
278171	26567	26983	Lochkovian		419.2	410.8	7273	Brachiopoda	Rhynchonellata	Orthida	Draboviidae	Salopina	gp_mid	-64.93	5.45	106	R. E. Smith. 1980. Lower Devonian (Lochkovian) biostratigraphy and brachiopod faunas, Canadian arctic islands. Geological Survey of Canada Bulletin 308:1-155
278172	26567	26991	Lochkovian		419.2	410.8	7273	Brachiopoda	Rhynchonellata	Orthida	Schizophoriidae	Schizophoria	gp_mid	-64.93	5.45	106	R. E. Smith. 1980. Lower Devonian (Lochkovian) biostratigraphy and brachiopod faunas, Canadian arctic islands. Geological Survey of Canada Bulletin 308:1-155
278173	26567	27358	Lochkovian		419.2	410.8	7273	Brachiopoda	Strophomenata	Orthotetida	Areostrophiidae	Eoschuchertella	gp_mid	-64.93	5.45	106	R. E. Smith. 1980. Lower Devonian (Lochkovian) biostratigraphy and brachiopod faunas, Canadian arctic islands. Geological Survey of Canada Bulletin 308:1-155
278174	26567	27053	Lochkovian		419.2	410.8	7273	Brachiopoda	Strophomenata	Strophomenida			gp_mid	-64.93	5.45	106	R. E. Smith. 1980. Lower Devonian (Lochkovian) biostratigraphy and brachiopod faunas, Canadian arctic islands. Geological Survey of Canada Bulletin 308:1-155
278175	26567	28363	Lochkovian		419.2	410.8	7273	Brachiopoda	Rhynchonellata	Rhynchonellida	Trigonirhynchiidae	Ancillotoechia	gp_mid	-64.93	5.45	106	R. E. Smith. 1980. Lower Devonian (Lochkovian) biostratigraphy and brachiopod faunas, Canadian arctic islands. Geological Survey of Canada Bulletin 308:1-155
278176	26567	28340	Lochkovian		419.2	410.8	7273	Brachiopoda	Rhynchonellata	Rhynchonellida			gp_mid	-64.93	5.45	106	R. E. Smith. 1980. Lower Devonian (Lochkovian) biostratigraphy and brachiopod faunas, Canadian arctic islands. Geological Survey of Canada Bulletin 308:1-155
278177	26567	29899	Lochkovian		419.2	410.8	7273	Brachiopoda	Rhynchonellata	Atrypida	Atrypinidae	Ogilviella	gp_mid	-64.93	5.45	106	R. E. Smith. 1980. Lower Devonian (Lochkovian) biostratigraphy and brachiopod faunas, Canadian arctic islands. Geological Survey of Canada Bulletin 308:1-155
278179	26567	29335	Lochkovian		419.2	410.8	7273	Brachiopoda	Rhynchonellata	Spiriferida	Delthyrididae	Howellella	gp_mid	-64.93	5.45	106	R. E. Smith. 1980. Lower Devonian (Lochkovian) biostratigraphy and brachiopod faunas, Canadian arctic islands. Geological Survey of Canada Bulletin 308:1-155
278180	26567	29071	Lochkovian		419.2	410.8	7273	Brachiopoda	Rhynchonellata	Spiriferida	Ambocoeliidae	Ambocoelia	gp_mid	-64.93	5.45	106	R. E. Smith. 1980. Lower Devonian (Lochkovian) biostratigraphy and brachiopod faunas, Canadian arctic islands. Geological Survey of Canada Bulletin 308:1-155
278181	26567	29207	Lochkovian		419.2	410.8	7273	Brachiopoda	Rhynchonellata	Spiriferinida	Cyrtinidae	Cyrtina	gp_mid	-64.93	5.45	106	R. E. Smith. 1980. Lower Devonian (Lochkovian) biostratigraphy and brachiopod faunas, Canadian arctic islands. Geological Survey of Canada Bulletin 308:1-155
278182	26567	29043	Lochkovian		419.2	410.8	7273	Brachiopoda	Rhynchonellata	Spiriferida			gp_mid	-64.93	5.45	106	R. E. Smith. 1980. Lower Devonian (Lochkovian) biostratigraphy and brachiopod faunas, Canadian arctic islands. Geological Survey of Canada Bulletin 308:1-155
278184	26568	26727	Lochkovian		419.2	410.8	7273	Brachiopoda	Rhynchonellata	Orthida	Rhipidomellidae	Dalejina	gp_mid	-64.93	5.45	106	R. E. Smith. 1980. Lower Devonian (Lochkovian) biostratigraphy and brachiopod faunas, Canadian arctic islands. Geological Survey of Canada Bulletin 308:1-155
278185	26568	26983	Lochkovian		419.2	410.8	7273	Brachiopoda	Rhynchonellata	Orthida	Draboviidae	Salopina	gp_mid	-64.93	5.45	106	R. E. Smith. 1980. Lower Devonian (Lochkovian) biostratigraphy and brachiopod faunas, Canadian arctic islands. Geological Survey of Canada Bulletin 308:1-155
278186	26568	26991	Lochkovian		419.2	410.8	7273	Brachiopoda	Rhynchonellata	Orthida	Schizophoriidae	Schizophoria	gp_mid	-64.93	5.45	106	R. E. Smith. 1980. Lower Devonian (Lochkovian) biostratigraphy and brachiopod faunas, Canadian arctic islands. Geological Survey of Canada Bulletin 308:1-155
278188	26568	27358	Lochkovian		419.2	410.8	7273	Brachiopoda	Strophomenata	Orthotetida	Areostrophiidae	Eoschuchertella	gp_mid	-64.93	5.45	106	R. E. Smith. 1980. Lower Devonian (Lochkovian) biostratigraphy and brachiopod faunas, Canadian arctic islands. Geological Survey of Canada Bulletin 308:1-155
278189	26568	311218	Lochkovian		419.2	410.8	7273	Brachiopoda	Strophomenata	Strophomenida	Leptostrophiidae	Brachyprion	gp_mid	-64.93	5.45	106	R. E. Smith. 1980. Lower Devonian (Lochkovian) biostratigraphy and brachiopod faunas, Canadian arctic islands. Geological Survey of Canada Bulletin 308:1-155
278190	26568	27647	Lochkovian		419.2	410.8	7273	Brachiopoda	Strophomenata	Strophomenida	Eopholidostrophiidae	Mesopholidostrophia	gp_mid	-64.93	5.45	106	R. E. Smith. 1980. Lower Devonian (Lochkovian) biostratigraphy and brachiopod faunas, Canadian arctic islands. Geological Survey of Canada Bulletin 308:1-155
278191	26568	27643	Lochkovian		419.2	410.8	7273	Brachiopoda	Strophomenata	Strophomenida	Amphistrophiidae	Mesodouvillina	gp_mid	-64.93	5.45	106	R. E. Smith. 1980. Lower Devonian (Lochkovian) biostratigraphy and brachiopod faunas, Canadian arctic islands. Geological Survey of Canada Bulletin 308:1-155
278192	26568	28363	Lochkovian		419.2	410.8	7273	Brachiopoda	Rhynchonellata	Rhynchonellida	Trigonirhynchiidae	Ancillotoechia	gp_mid	-64.93	5.45	106	R. E. Smith. 1980. Lower Devonian (Lochkovian) biostratigraphy and brachiopod faunas, Canadian arctic islands. Geological Survey of Canada Bulletin 308:1-155
278193	26568	29779	Lochkovian		419.2	410.8	7273	Brachiopoda	Rhynchonellata	Atrypida	Atrypidae	Atrypa	gp_mid	-64.93	5.45	106	R. E. Smith. 1980. Lower Devonian (Lochkovian) biostratigraphy and brachiopod faunas, Canadian arctic islands. Geological Survey of Canada Bulletin 308:1-155
278194	26568	29899	Lochkovian		419.2	410.8	7273	Brachiopoda	Rhynchonellata	Atrypida	Atrypinidae	Ogilviella	gp_mid	-64.93	5.45	106	R. E. Smith. 1980. Lower Devonian (Lochkovian) biostratigraphy and brachiopod faunas, Canadian arctic islands. Geological Survey of Canada Bulletin 308:1-155
278195	26568	29897	Lochkovian		419.2	410.8	7273	Brachiopoda	Rhynchonellata	Spiriferida	NO_FAMILY_SPECIFIED	Notoparmella	gp_mid	-64.93	5.45	106	R. E. Smith. 1980. Lower Devonian (Lochkovian) biostratigraphy and brachiopod faunas, Canadian arctic islands. Geological Survey of Canada Bulletin 308:1-155
278197	26568	29335	Lochkovian		419.2	410.8	7273	Brachiopoda	Rhynchonellata	Spiriferida	Delthyrididae	Howellella	gp_mid	-64.93	5.45	106	R. E. Smith. 1980. Lower Devonian (Lochkovian) biostratigraphy and brachiopod faunas, Canadian arctic islands. Geological Survey of Canada Bulletin 308:1-155
278198	26568	29596	Lochkovian		419.2	410.8	7273	Brachiopoda	Rhynchonellata	Spiriferida	Reticulariidae	Reticulariopsis	gp_mid	-64.93	5.45	106	R. E. Smith. 1980. Lower Devonian (Lochkovian) biostratigraphy and brachiopod faunas, Canadian arctic islands. Geological Survey of Canada Bulletin 308:1-155
278199	26568	29071	Lochkovian		419.2	410.8	7273	Brachiopoda	Rhynchonellata	Spiriferida	Ambocoeliidae	Ambocoelia	gp_mid	-64.93	5.45	106	R. E. Smith. 1980. Lower Devonian (Lochkovian) biostratigraphy and brachiopod faunas, Canadian arctic islands. Geological Survey of Canada Bulletin 308:1-155
278200	26568	29207	Lochkovian		419.2	410.8	7273	Brachiopoda	Rhynchonellata	Spiriferinida	Cyrtinidae	Cyrtina	gp_mid	-64.93	5.45	106	R. E. Smith. 1980. Lower Devonian (Lochkovian) biostratigraphy and brachiopod faunas, Canadian arctic islands. Geological Survey of Canada Bulletin 308:1-155
278202	26570	26727	Lochkovian		419.2	410.8	7273	Brachiopoda	Rhynchonellata	Orthida	Rhipidomellidae	Dalejina	gp_mid	-64.93	5.45	106	R. E. Smith. 1980. Lower Devonian (Lochkovian) biostratigraphy and brachiopod faunas, Canadian arctic islands. Geological Survey of Canada Bulletin 308:1-155
278203	26570	26727	Lochkovian		419.2	410.8	7273	Brachiopoda	Rhynchonellata	Orthida	Rhipidomellidae	Dalejina	gp_mid	-64.93	5.45	106	R. E. Smith. 1980. Lower Devonian (Lochkovian) biostratigraphy and brachiopod faunas, Canadian arctic islands. Geological Survey of Canada Bulletin 308:1-155
278204	26570	26983	Lochkovian		419.2	410.8	7273	Brachiopoda	Rhynchonellata	Orthida	Draboviidae	Salopina	gp_mid	-64.93	5.45	106	R. E. Smith. 1980. Lower Devonian (Lochkovian) biostratigraphy and brachiopod faunas, Canadian arctic islands. Geological Survey of Canada Bulletin 308:1-155
278205	26570	26991	Lochkovian		419.2	410.8	7273	Brachiopoda	Rhynchonellata	Orthida	Schizophoriidae	Schizophoria	gp_mid	-64.93	5.45	106	R. E. Smith. 1980. Lower Devonian (Lochkovian) biostratigraphy and brachiopod faunas, Canadian arctic islands. Geological Survey of Canada Bulletin 308:1-155
278206	26570	26816	Lochkovian		419.2	410.8	7273	Brachiopoda	Rhynchonellata	Orthida	Dalmanellidae	Isorthis	gp_mid	-64.93	5.45	106	R. E. Smith. 1980. Lower Devonian (Lochkovian) biostratigraphy and brachiopod faunas, Canadian arctic islands. Geological Survey of Canada Bulletin 308:1-155
278208	26570	27358	Lochkovian		419.2	410.8	7273	Brachiopoda	Strophomenata	Orthotetida	Areostrophiidae	Eoschuchertella	gp_mid	-64.93	5.45	106	R. E. Smith. 1980. Lower Devonian (Lochkovian) biostratigraphy and brachiopod faunas, Canadian arctic islands. Geological Survey of Canada Bulletin 308:1-155
278209	26570	311218	Lochkovian		419.2	410.8	7273	Brachiopoda	Strophomenata	Strophomenida	Leptostrophiidae	Brachyprion	gp_mid	-64.93	5.45	106	R. E. Smith. 1980. Lower Devonian (Lochkovian) biostratigraphy and brachiopod faunas, Canadian arctic islands. Geological Survey of Canada Bulletin 308:1-155
278210	26570	27643	Lochkovian		419.2	410.8	7273	Brachiopoda	Strophomenata	Strophomenida	Amphistrophiidae	Mesodouvillina	gp_mid	-64.93	5.45	106	R. E. Smith. 1980. Lower Devonian (Lochkovian) biostratigraphy and brachiopod faunas, Canadian arctic islands. Geological Survey of Canada Bulletin 308:1-155
278211	26570	27053	Lochkovian		419.2	410.8	7273	Brachiopoda	Strophomenata	Strophomenida			gp_mid	-64.93	5.45	106	R. E. Smith. 1980. Lower Devonian (Lochkovian) biostratigraphy and brachiopod faunas, Canadian arctic islands. Geological Survey of Canada Bulletin 308:1-155
278212	26570	28363	Lochkovian		419.2	410.8	7273	Brachiopoda	Rhynchonellata	Rhynchonellida	Trigonirhynchiidae	Ancillotoechia	gp_mid	-64.93	5.45	106	R. E. Smith. 1980. Lower Devonian (Lochkovian) biostratigraphy and brachiopod faunas, Canadian arctic islands. Geological Survey of Canada Bulletin 308:1-155
278213	26570	28340	Lochkovian		419.2	410.8	7273	Brachiopoda	Rhynchonellata	Rhynchonellida			gp_mid	-64.93	5.45	106	R. E. Smith. 1980. Lower Devonian (Lochkovian) biostratigraphy and brachiopod faunas, Canadian arctic islands. Geological Survey of Canada Bulletin 308:1-155
278214	26570	29779	Lochkovian		419.2	410.8	7273	Brachiopoda	Rhynchonellata	Atrypida	Atrypidae	Atrypa	gp_mid	-64.93	5.45	106	R. E. Smith. 1980. Lower Devonian (Lochkovian) biostratigraphy and brachiopod faunas, Canadian arctic islands. Geological Survey of Canada Bulletin 308:1-155
278215	26570	29939	Lochkovian		419.2	410.8	7273	Brachiopoda	Rhynchonellata	Atrypida	Lissatrypidae	Septatrypa	gp_mid	-64.93	5.45	106	R. E. Smith. 1980. Lower Devonian (Lochkovian) biostratigraphy and brachiopod faunas, Canadian arctic islands. Geological Survey of Canada Bulletin 308:1-155
278216	26570	29899	Lochkovian		419.2	410.8	7273	Brachiopoda	Rhynchonellata	Atrypida	Atrypinidae	Ogilviella	gp_mid	-64.93	5.45	106	R. E. Smith. 1980. Lower Devonian (Lochkovian) biostratigraphy and brachiopod faunas, Canadian arctic islands. Geological Survey of Canada Bulletin 308:1-155
278217	26570	29897	Lochkovian		419.2	410.8	7273	Brachiopoda	Rhynchonellata	Spiriferida	NO_FAMILY_SPECIFIED	Notoparmella	gp_mid	-64.93	5.45	106	R. E. Smith. 1980. Lower Devonian (Lochkovian) biostratigraphy and brachiopod faunas, Canadian arctic islands. Geological Survey of Canada Bulletin 308:1-155
278220	26570	29335	Lochkovian		419.2	410.8	7273	Brachiopoda	Rhynchonellata	Spiriferida	Delthyrididae	Howellella	gp_mid	-64.93	5.45	106	R. E. Smith. 1980. Lower Devonian (Lochkovian) biostratigraphy and brachiopod faunas, Canadian arctic islands. Geological Survey of Canada Bulletin 308:1-155
278221	26570	29071	Lochkovian		419.2	410.8	7273	Brachiopoda	Rhynchonellata	Spiriferida	Ambocoeliidae	Ambocoelia	gp_mid	-64.93	5.45	106	R. E. Smith. 1980. Lower Devonian (Lochkovian) biostratigraphy and brachiopod faunas, Canadian arctic islands. Geological Survey of Canada Bulletin 308:1-155
278222	26570	29207	Lochkovian		419.2	410.8	7273	Brachiopoda	Rhynchonellata	Spiriferinida	Cyrtinidae	Cyrtina	gp_mid	-64.93	5.45	106	R. E. Smith. 1980. Lower Devonian (Lochkovian) biostratigraphy and brachiopod faunas, Canadian arctic islands. Geological Survey of Canada Bulletin 308:1-155
278224	26571	26727	Lochkovian		419.2	410.8	7273	Brachiopoda	Rhynchonellata	Orthida	Rhipidomellidae	Dalejina	gp_mid	-64.93	5.45	106	R. E. Smith. 1980. Lower Devonian (Lochkovian) biostratigraphy and brachiopod faunas, Canadian arctic islands. Geological Survey of Canada Bulletin 308:1-155
278225	26571	26983	Lochkovian		419.2	410.8	7273	Brachiopoda	Rhynchonellata	Orthida	Draboviidae	Salopina	gp_mid	-64.93	5.45	106	R. E. Smith. 1980. Lower Devonian (Lochkovian) biostratigraphy and brachiopod faunas, Canadian arctic islands. Geological Survey of Canada Bulletin 308:1-155
278226	26571	26991	Lochkovian		419.2	410.8	7273	Brachiopoda	Rhynchonellata	Orthida	Schizophoriidae	Schizophoria	gp_mid	-64.93	5.45	106	R. E. Smith. 1980. Lower Devonian (Lochkovian) biostratigraphy and brachiopod faunas, Canadian arctic islands. Geological Survey of Canada Bulletin 308:1-155
278228	26571	27358	Lochkovian		419.2	410.8	7273	Brachiopoda	Strophomenata	Orthotetida	Areostrophiidae	Eoschuchertella	gp_mid	-64.93	5.45	106	R. E. Smith. 1980. Lower Devonian (Lochkovian) biostratigraphy and brachiopod faunas, Canadian arctic islands. Geological Survey of Canada Bulletin 308:1-155
278229	26571	311218	Lochkovian		419.2	410.8	7273	Brachiopoda	Strophomenata	Strophomenida	Leptostrophiidae	Brachyprion	gp_mid	-64.93	5.45	106	R. E. Smith. 1980. Lower Devonian (Lochkovian) biostratigraphy and brachiopod faunas, Canadian arctic islands. Geological Survey of Canada Bulletin 308:1-155
278230	26571	28363	Lochkovian		419.2	410.8	7273	Brachiopoda	Rhynchonellata	Rhynchonellida	Trigonirhynchiidae	Ancillotoechia	gp_mid	-64.93	5.45	106	R. E. Smith. 1980. Lower Devonian (Lochkovian) biostratigraphy and brachiopod faunas, Canadian arctic islands. Geological Survey of Canada Bulletin 308:1-155
278231	26571	29899	Lochkovian		419.2	410.8	7273	Brachiopoda	Rhynchonellata	Atrypida	Atrypinidae	Ogilviella	gp_mid	-64.93	5.45	106	R. E. Smith. 1980. Lower Devonian (Lochkovian) biostratigraphy and brachiopod faunas, Canadian arctic islands. Geological Survey of Canada Bulletin 308:1-155
278232	26571	29897	Lochkovian		419.2	410.8	7273	Brachiopoda	Rhynchonellata	Spiriferida	NO_FAMILY_SPECIFIED	Notoparmella	gp_mid	-64.93	5.45	106	R. E. Smith. 1980. Lower Devonian (Lochkovian) biostratigraphy and brachiopod faunas, Canadian arctic islands. Geological Survey of Canada Bulletin 308:1-155
278234	26571	27643	Lochkovian		419.2	410.8	7273	Brachiopoda	Strophomenata	Strophomenida	Amphistrophiidae	Mesodouvillina	gp_mid	-64.93	5.45	106	R. E. Smith. 1980. Lower Devonian (Lochkovian) biostratigraphy and brachiopod faunas, Canadian arctic islands. Geological Survey of Canada Bulletin 308:1-155
278235	26571	29335	Lochkovian		419.2	410.8	7273	Brachiopoda	Rhynchonellata	Spiriferida	Delthyrididae	Howellella	gp_mid	-64.93	5.45	106	R. E. Smith. 1980. Lower Devonian (Lochkovian) biostratigraphy and brachiopod faunas, Canadian arctic islands. Geological Survey of Canada Bulletin 308:1-155
278236	26572	26983	Lochkovian		419.2	410.8	7273	Brachiopoda	Rhynchonellata	Orthida	Draboviidae	Salopina	gp_mid	-64.93	5.45	106	R. E. Smith. 1980. Lower Devonian (Lochkovian) biostratigraphy and brachiopod faunas, Canadian arctic islands. Geological Survey of Canada Bulletin 308:1-155
278237	26572	26991	Lochkovian		419.2	410.8	7273	Brachiopoda	Rhynchonellata	Orthida	Schizophoriidae	Schizophoria	gp_mid	-64.93	5.45	106	R. E. Smith. 1980. Lower Devonian (Lochkovian) biostratigraphy and brachiopod faunas, Canadian arctic islands. Geological Survey of Canada Bulletin 308:1-155
278239	26572	27358	Lochkovian		419.2	410.8	7273	Brachiopoda	Strophomenata	Orthotetida	Areostrophiidae	Eoschuchertella	gp_mid	-64.93	5.45	106	R. E. Smith. 1980. Lower Devonian (Lochkovian) biostratigraphy and brachiopod faunas, Canadian arctic islands. Geological Survey of Canada Bulletin 308:1-155
278240	26572	96899	Lochkovian		419.2	410.8	7273	Brachiopoda	Strophomenata	Productida	Chonetidae		gp_mid	-64.93	5.45	106	R. E. Smith. 1980. Lower Devonian (Lochkovian) biostratigraphy and brachiopod faunas, Canadian arctic islands. Geological Survey of Canada Bulletin 308:1-155
278241	26572	28363	Lochkovian		419.2	410.8	7273	Brachiopoda	Rhynchonellata	Rhynchonellida	Trigonirhynchiidae	Ancillotoechia	gp_mid	-64.93	5.45	106	R. E. Smith. 1980. Lower Devonian (Lochkovian) biostratigraphy and brachiopod faunas, Canadian arctic islands. Geological Survey of Canada Bulletin 308:1-155
278242	26572	29899	Lochkovian		419.2	410.8	7273	Brachiopoda	Rhynchonellata	Atrypida	Atrypinidae	Ogilviella	gp_mid	-64.93	5.45	106	R. E. Smith. 1980. Lower Devonian (Lochkovian) biostratigraphy and brachiopod faunas, Canadian arctic islands. Geological Survey of Canada Bulletin 308:1-155
278243	26572	29897	Lochkovian		419.2	410.8	7273	Brachiopoda	Rhynchonellata	Spiriferida	NO_FAMILY_SPECIFIED	Notoparmella	gp_mid	-64.93	5.45	106	R. E. Smith. 1980. Lower Devonian (Lochkovian) biostratigraphy and brachiopod faunas, Canadian arctic islands. Geological Survey of Canada Bulletin 308:1-155
278246	26572	29335	Lochkovian		419.2	410.8	7273	Brachiopoda	Rhynchonellata	Spiriferida	Delthyrididae	Howellella	gp_mid	-64.93	5.45	106	R. E. Smith. 1980. Lower Devonian (Lochkovian) biostratigraphy and brachiopod faunas, Canadian arctic islands. Geological Survey of Canada Bulletin 308:1-155
278247	26571	28340	Lochkovian		419.2	410.8	7273	Brachiopoda	Rhynchonellata	Rhynchonellida			gp_mid	-64.93	5.45	106	R. E. Smith. 1980. Lower Devonian (Lochkovian) biostratigraphy and brachiopod faunas, Canadian arctic islands. Geological Survey of Canada Bulletin 308:1-155
278248	26571	29779	Lochkovian		419.2	410.8	7273	Brachiopoda	Rhynchonellata	Atrypida	Atrypidae	Atrypa	gp_mid	-64.93	5.45	106	R. E. Smith. 1980. Lower Devonian (Lochkovian) biostratigraphy and brachiopod faunas, Canadian arctic islands. Geological Survey of Canada Bulletin 308:1-155
278249	26571	29071	Lochkovian		419.2	410.8	7273	Brachiopoda	Rhynchonellata	Spiriferida	Ambocoeliidae	Ambocoelia	gp_mid	-64.93	5.45	106	R. E. Smith. 1980. Lower Devonian (Lochkovian) biostratigraphy and brachiopod faunas, Canadian arctic islands. Geological Survey of Canada Bulletin 308:1-155
278250	26571	29207	Lochkovian		419.2	410.8	7273	Brachiopoda	Rhynchonellata	Spiriferinida	Cyrtinidae	Cyrtina	gp_mid	-64.93	5.45	106	R. E. Smith. 1980. Lower Devonian (Lochkovian) biostratigraphy and brachiopod faunas, Canadian arctic islands. Geological Survey of Canada Bulletin 308:1-155
278251	26571	29043	Lochkovian		419.2	410.8	7273	Brachiopoda	Rhynchonellata	Spiriferida			gp_mid	-64.93	5.45	106	R. E. Smith. 1980. Lower Devonian (Lochkovian) biostratigraphy and brachiopod faunas, Canadian arctic islands. Geological Survey of Canada Bulletin 308:1-155
278252	26571	26816	Lochkovian		419.2	410.8	7273	Brachiopoda	Rhynchonellata	Orthida	Dalmanellidae	Isorthis	gp_mid	-64.93	5.45	106	R. E. Smith. 1980. Lower Devonian (Lochkovian) biostratigraphy and brachiopod faunas, Canadian arctic islands. Geological Survey of Canada Bulletin 308:1-155
278253	26573	26991	Lochkovian		419.2	410.8	7273	Brachiopoda	Rhynchonellata	Orthida	Schizophoriidae	Schizophoria	gp_mid	-64.93	5.45	106	R. E. Smith. 1980. Lower Devonian (Lochkovian) biostratigraphy and brachiopod faunas, Canadian arctic islands. Geological Survey of Canada Bulletin 308:1-155
278254	26573	27358	Lochkovian		419.2	410.8	7273	Brachiopoda	Strophomenata	Orthotetida	Areostrophiidae	Eoschuchertella	gp_mid	-64.93	5.45	106	R. E. Smith. 1980. Lower Devonian (Lochkovian) biostratigraphy and brachiopod faunas, Canadian arctic islands. Geological Survey of Canada Bulletin 308:1-155
278255	26573	28363	Lochkovian		419.2	410.8	7273	Brachiopoda	Rhynchonellata	Rhynchonellida	Trigonirhynchiidae	Ancillotoechia	gp_mid	-64.93	5.45	106	R. E. Smith. 1980. Lower Devonian (Lochkovian) biostratigraphy and brachiopod faunas, Canadian arctic islands. Geological Survey of Canada Bulletin 308:1-155
278256	26573	29899	Lochkovian		419.2	410.8	7273	Brachiopoda	Rhynchonellata	Atrypida	Atrypinidae	Ogilviella	gp_mid	-64.93	5.45	106	R. E. Smith. 1980. Lower Devonian (Lochkovian) biostratigraphy and brachiopod faunas, Canadian arctic islands. Geological Survey of Canada Bulletin 308:1-155
278257	26573	29897	Lochkovian		419.2	410.8	7273	Brachiopoda	Rhynchonellata	Spiriferida	NO_FAMILY_SPECIFIED	Notoparmella	gp_mid	-64.93	5.45	106	R. E. Smith. 1980. Lower Devonian (Lochkovian) biostratigraphy and brachiopod faunas, Canadian arctic islands. Geological Survey of Canada Bulletin 308:1-155
278258	26573	29335	Lochkovian		419.2	410.8	7273	Brachiopoda	Rhynchonellata	Spiriferida	Delthyrididae	Howellella	gp_mid	-64.93	5.45	106	R. E. Smith. 1980. Lower Devonian (Lochkovian) biostratigraphy and brachiopod faunas, Canadian arctic islands. Geological Survey of Canada Bulletin 308:1-155
277934	26516	29897	Lochkovian		419.2	410.8	7273	Brachiopoda	Rhynchonellata	Spiriferida	NO_FAMILY_SPECIFIED	Notoparmella	gp_mid	-65.43	5.33	106	R. E. Smith. 1980. Lower Devonian (Lochkovian) biostratigraphy and brachiopod faunas, Canadian arctic islands. Geological Survey of Canada Bulletin 308:1-155
277935	26516	29207	Lochkovian		419.2	410.8	7273	Brachiopoda	Rhynchonellata	Spiriferinida	Cyrtinidae	Cyrtina	gp_mid	-65.43	5.33	106	R. E. Smith. 1980. Lower Devonian (Lochkovian) biostratigraphy and brachiopod faunas, Canadian arctic islands. Geological Survey of Canada Bulletin 308:1-155
277936	26517	29897	Lochkovian		419.2	410.8	7273	Brachiopoda	Rhynchonellata	Spiriferida	NO_FAMILY_SPECIFIED	Notoparmella	gp_mid	-65.43	5.33	106	R. E. Smith. 1980. Lower Devonian (Lochkovian) biostratigraphy and brachiopod faunas, Canadian arctic islands. Geological Survey of Canada Bulletin 308:1-155
277938	26518	26991	Lochkovian		419.2	410.8	7273	Brachiopoda	Rhynchonellata	Orthida	Schizophoriidae	Schizophoria	gp_mid	-65.43	5.33	106	R. E. Smith. 1980. Lower Devonian (Lochkovian) biostratigraphy and brachiopod faunas, Canadian arctic islands. Geological Survey of Canada Bulletin 308:1-155
277939	26518	27482	Lochkovian		419.2	410.8	7273	Brachiopoda	Strophomenata	Orthotetida	Chilidiopsidae	Iridistrophia	gp_mid	-65.43	5.33	106	R. E. Smith. 1980. Lower Devonian (Lochkovian) biostratigraphy and brachiopod faunas, Canadian arctic islands. Geological Survey of Canada Bulletin 308:1-155
277940	26518	27643	Lochkovian		419.2	410.8	7273	Brachiopoda	Strophomenata	Strophomenida	Amphistrophiidae	Mesodouvillina	gp_mid	-65.43	5.33	106	R. E. Smith. 1980. Lower Devonian (Lochkovian) biostratigraphy and brachiopod faunas, Canadian arctic islands. Geological Survey of Canada Bulletin 308:1-155
277941	26518	29897	Lochkovian		419.2	410.8	7273	Brachiopoda	Rhynchonellata	Spiriferida	NO_FAMILY_SPECIFIED	Notoparmella	gp_mid	-65.43	5.33	106	R. E. Smith. 1980. Lower Devonian (Lochkovian) biostratigraphy and brachiopod faunas, Canadian arctic islands. Geological Survey of Canada Bulletin 308:1-155
277943	26518	29335	Lochkovian		419.2	410.8	7273	Brachiopoda	Rhynchonellata	Spiriferida	Delthyrididae	Howellella	gp_mid	-65.43	5.33	106	R. E. Smith. 1980. Lower Devonian (Lochkovian) biostratigraphy and brachiopod faunas, Canadian arctic islands. Geological Survey of Canada Bulletin 308:1-155
277945	26519	26991	Lochkovian		419.2	410.8	7273	Brachiopoda	Rhynchonellata	Orthida	Schizophoriidae	Schizophoria	gp_mid	-65.43	5.33	106	R. E. Smith. 1980. Lower Devonian (Lochkovian) biostratigraphy and brachiopod faunas, Canadian arctic islands. Geological Survey of Canada Bulletin 308:1-155
277947	26519	309977	Lochkovian		419.2	410.8	7273	Brachiopoda	Strophomenata	Strophomenida	Rafinesquinidae	Leptaena	gp_mid	-65.43	5.33	106	R. E. Smith. 1980. Lower Devonian (Lochkovian) biostratigraphy and brachiopod faunas, Canadian arctic islands. Geological Survey of Canada Bulletin 308:1-155
277948	26519	27482	Lochkovian		419.2	410.8	7273	Brachiopoda	Strophomenata	Orthotetida	Chilidiopsidae	Iridistrophia	gp_mid	-65.43	5.33	106	R. E. Smith. 1980. Lower Devonian (Lochkovian) biostratigraphy and brachiopod faunas, Canadian arctic islands. Geological Survey of Canada Bulletin 308:1-155
277949	26519	27643	Lochkovian		419.2	410.8	7273	Brachiopoda	Strophomenata	Strophomenida	Amphistrophiidae	Mesodouvillina	gp_mid	-65.43	5.33	106	R. E. Smith. 1980. Lower Devonian (Lochkovian) biostratigraphy and brachiopod faunas, Canadian arctic islands. Geological Survey of Canada Bulletin 308:1-155
277950	26519	28363	Lochkovian		419.2	410.8	7273	Brachiopoda	Rhynchonellata	Rhynchonellida	Trigonirhynchiidae	Ancillotoechia	gp_mid	-65.43	5.33	106	R. E. Smith. 1980. Lower Devonian (Lochkovian) biostratigraphy and brachiopod faunas, Canadian arctic islands. Geological Survey of Canada Bulletin 308:1-155
277951	26519	29779	Lochkovian		419.2	410.8	7273	Brachiopoda	Rhynchonellata	Atrypida	Atrypidae	Atrypa	gp_mid	-65.43	5.33	106	R. E. Smith. 1980. Lower Devonian (Lochkovian) biostratigraphy and brachiopod faunas, Canadian arctic islands. Geological Survey of Canada Bulletin 308:1-155
277952	26519	29335	Lochkovian		419.2	410.8	7273	Brachiopoda	Rhynchonellata	Spiriferida	Delthyrididae	Howellella	gp_mid	-65.43	5.33	106	R. E. Smith. 1980. Lower Devonian (Lochkovian) biostratigraphy and brachiopod faunas, Canadian arctic islands. Geological Survey of Canada Bulletin 308:1-155
277953	26519	29045	Lochkovian		419.2	410.8	7273	Brachiopoda	Rhynchonellata	Spiriferida	Delthyrididae	Acanthospirifer	gp_mid	-65.43	5.33	106	R. E. Smith. 1980. Lower Devonian (Lochkovian) biostratigraphy and brachiopod faunas, Canadian arctic islands. Geological Survey of Canada Bulletin 308:1-155
277955	26520	26991	Lochkovian		419.2	410.8	7273	Brachiopoda	Rhynchonellata	Orthida	Schizophoriidae	Schizophoria	gp_mid	-65.43	5.33	106	R. E. Smith. 1980. Lower Devonian (Lochkovian) biostratigraphy and brachiopod faunas, Canadian arctic islands. Geological Survey of Canada Bulletin 308:1-155
277957	26520	27643	Lochkovian		419.2	410.8	7273	Brachiopoda	Strophomenata	Strophomenida	Amphistrophiidae	Mesodouvillina	gp_mid	-65.43	5.33	106	R. E. Smith. 1980. Lower Devonian (Lochkovian) biostratigraphy and brachiopod faunas, Canadian arctic islands. Geological Survey of Canada Bulletin 308:1-155
277958	26520	28363	Lochkovian		419.2	410.8	7273	Brachiopoda	Rhynchonellata	Rhynchonellida	Trigonirhynchiidae	Ancillotoechia	gp_mid	-65.43	5.33	106	R. E. Smith. 1980. Lower Devonian (Lochkovian) biostratigraphy and brachiopod faunas, Canadian arctic islands. Geological Survey of Canada Bulletin 308:1-155
277959	26520	28957	Lochkovian		419.2	410.8	7273	Brachiopoda	Rhynchonellata	Rhynchonellida	Hebetoechiidae	Tadschikia	gp_mid	-65.43	5.33	106	R. E. Smith. 1980. Lower Devonian (Lochkovian) biostratigraphy and brachiopod faunas, Canadian arctic islands. Geological Survey of Canada Bulletin 308:1-155
277960	26520	29779	Lochkovian		419.2	410.8	7273	Brachiopoda	Rhynchonellata	Atrypida	Atrypidae	Atrypa	gp_mid	-65.43	5.33	106	R. E. Smith. 1980. Lower Devonian (Lochkovian) biostratigraphy and brachiopod faunas, Canadian arctic islands. Geological Survey of Canada Bulletin 308:1-155
277961	26520	29335	Lochkovian		419.2	410.8	7273	Brachiopoda	Rhynchonellata	Spiriferida	Delthyrididae	Howellella	gp_mid	-65.43	5.33	106	R. E. Smith. 1980. Lower Devonian (Lochkovian) biostratigraphy and brachiopod faunas, Canadian arctic islands. Geological Survey of Canada Bulletin 308:1-155
277962	26521	26991	Lochkovian		419.2	410.8	7273	Brachiopoda	Rhynchonellata	Orthida	Schizophoriidae	Schizophoria	gp_mid	-65.43	5.33	106	R. E. Smith. 1980. Lower Devonian (Lochkovian) biostratigraphy and brachiopod faunas, Canadian arctic islands. Geological Survey of Canada Bulletin 308:1-155
277964	26521	28363	Lochkovian		419.2	410.8	7273	Brachiopoda	Rhynchonellata	Rhynchonellida	Trigonirhynchiidae	Ancillotoechia	gp_mid	-65.43	5.33	106	R. E. Smith. 1980. Lower Devonian (Lochkovian) biostratigraphy and brachiopod faunas, Canadian arctic islands. Geological Survey of Canada Bulletin 308:1-155
277965	26521	28957	Lochkovian		419.2	410.8	7273	Brachiopoda	Rhynchonellata	Rhynchonellida	Hebetoechiidae	Tadschikia	gp_mid	-65.43	5.33	106	R. E. Smith. 1980. Lower Devonian (Lochkovian) biostratigraphy and brachiopod faunas, Canadian arctic islands. Geological Survey of Canada Bulletin 308:1-155
277966	26521	29779	Lochkovian		419.2	410.8	7273	Brachiopoda	Rhynchonellata	Atrypida	Atrypidae	Atrypa	gp_mid	-65.43	5.33	106	R. E. Smith. 1980. Lower Devonian (Lochkovian) biostratigraphy and brachiopod faunas, Canadian arctic islands. Geological Survey of Canada Bulletin 308:1-155
277967	26521	29335	Lochkovian		419.2	410.8	7273	Brachiopoda	Rhynchonellata	Spiriferida	Delthyrididae	Howellella	gp_mid	-65.43	5.33	106	R. E. Smith. 1980. Lower Devonian (Lochkovian) biostratigraphy and brachiopod faunas, Canadian arctic islands. Geological Survey of Canada Bulletin 308:1-155
277971	26522	26991	Lochkovian		419.2	410.8	7273	Brachiopoda	Rhynchonellata	Orthida	Schizophoriidae	Schizophoria	gp_mid	-65.43	5.33	106	R. E. Smith. 1980. Lower Devonian (Lochkovian) biostratigraphy and brachiopod faunas, Canadian arctic islands. Geological Survey of Canada Bulletin 308:1-155
277973	26522	27482	Lochkovian		419.2	410.8	7273	Brachiopoda	Strophomenata	Orthotetida	Chilidiopsidae	Iridistrophia	gp_mid	-65.43	5.33	106	R. E. Smith. 1980. Lower Devonian (Lochkovian) biostratigraphy and brachiopod faunas, Canadian arctic islands. Geological Survey of Canada Bulletin 308:1-155
277974	26522	27643	Lochkovian		419.2	410.8	7273	Brachiopoda	Strophomenata	Strophomenida	Amphistrophiidae	Mesodouvillina	gp_mid	-65.43	5.33	106	R. E. Smith. 1980. Lower Devonian (Lochkovian) biostratigraphy and brachiopod faunas, Canadian arctic islands. Geological Survey of Canada Bulletin 308:1-155
277975	26522	28957	Lochkovian		419.2	410.8	7273	Brachiopoda	Rhynchonellata	Rhynchonellida	Hebetoechiidae	Tadschikia	gp_mid	-65.43	5.33	106	R. E. Smith. 1980. Lower Devonian (Lochkovian) biostratigraphy and brachiopod faunas, Canadian arctic islands. Geological Survey of Canada Bulletin 308:1-155
277976	26522	29779	Lochkovian		419.2	410.8	7273	Brachiopoda	Rhynchonellata	Atrypida	Atrypidae	Atrypa	gp_mid	-65.43	5.33	106	R. E. Smith. 1980. Lower Devonian (Lochkovian) biostratigraphy and brachiopod faunas, Canadian arctic islands. Geological Survey of Canada Bulletin 308:1-155
277977	26522	29335	Lochkovian		419.2	410.8	7273	Brachiopoda	Rhynchonellata	Spiriferida	Delthyrididae	Howellella	gp_mid	-65.43	5.33	106	R. E. Smith. 1980. Lower Devonian (Lochkovian) biostratigraphy and brachiopod faunas, Canadian arctic islands. Geological Survey of Canada Bulletin 308:1-155
277982	26523	26991	Lochkovian		419.2	410.8	7273	Brachiopoda	Rhynchonellata	Orthida	Schizophoriidae	Schizophoria	gp_mid	-65.43	5.33	106	R. E. Smith. 1980. Lower Devonian (Lochkovian) biostratigraphy and brachiopod faunas, Canadian arctic islands. Geological Survey of Canada Bulletin 308:1-155
277984	26523	27482	Lochkovian		419.2	410.8	7273	Brachiopoda	Strophomenata	Orthotetida	Chilidiopsidae	Iridistrophia	gp_mid	-65.43	5.33	106	R. E. Smith. 1980. Lower Devonian (Lochkovian) biostratigraphy and brachiopod faunas, Canadian arctic islands. Geological Survey of Canada Bulletin 308:1-155
277985	26523	27643	Lochkovian		419.2	410.8	7273	Brachiopoda	Strophomenata	Strophomenida	Amphistrophiidae	Mesodouvillina	gp_mid	-65.43	5.33	106	R. E. Smith. 1980. Lower Devonian (Lochkovian) biostratigraphy and brachiopod faunas, Canadian arctic islands. Geological Survey of Canada Bulletin 308:1-155
277986	26523	28363	Lochkovian		419.2	410.8	7273	Brachiopoda	Rhynchonellata	Rhynchonellida	Trigonirhynchiidae	Ancillotoechia	gp_mid	-65.43	5.33	106	R. E. Smith. 1980. Lower Devonian (Lochkovian) biostratigraphy and brachiopod faunas, Canadian arctic islands. Geological Survey of Canada Bulletin 308:1-155
277987	26523	29779	Lochkovian		419.2	410.8	7273	Brachiopoda	Rhynchonellata	Atrypida	Atrypidae	Atrypa	gp_mid	-65.43	5.33	106	R. E. Smith. 1980. Lower Devonian (Lochkovian) biostratigraphy and brachiopod faunas, Canadian arctic islands. Geological Survey of Canada Bulletin 308:1-155
277988	26523	29335	Lochkovian		419.2	410.8	7273	Brachiopoda	Rhynchonellata	Spiriferida	Delthyrididae	Howellella	gp_mid	-65.43	5.33	106	R. E. Smith. 1980. Lower Devonian (Lochkovian) biostratigraphy and brachiopod faunas, Canadian arctic islands. Geological Survey of Canada Bulletin 308:1-155
277989	26524	26991	Lochkovian		419.2	410.8	7273	Brachiopoda	Rhynchonellata	Orthida	Schizophoriidae	Schizophoria	gp_mid	-65.43	5.33	106	R. E. Smith. 1980. Lower Devonian (Lochkovian) biostratigraphy and brachiopod faunas, Canadian arctic islands. Geological Survey of Canada Bulletin 308:1-155
277991	26527	26991	Lochkovian		419.2	410.8	7273	Brachiopoda	Rhynchonellata	Orthida	Schizophoriidae	Schizophoria	gp_mid	-65.43	5.33	106	R. E. Smith. 1980. Lower Devonian (Lochkovian) biostratigraphy and brachiopod faunas, Canadian arctic islands. Geological Survey of Canada Bulletin 308:1-155
277993	26527	27482	Lochkovian		419.2	410.8	7273	Brachiopoda	Strophomenata	Orthotetida	Chilidiopsidae	Iridistrophia	gp_mid	-65.43	5.33	106	R. E. Smith. 1980. Lower Devonian (Lochkovian) biostratigraphy and brachiopod faunas, Canadian arctic islands. Geological Survey of Canada Bulletin 308:1-155
277994	26527	27643	Lochkovian		419.2	410.8	7273	Brachiopoda	Strophomenata	Strophomenida	Amphistrophiidae	Mesodouvillina	gp_mid	-65.43	5.33	106	R. E. Smith. 1980. Lower Devonian (Lochkovian) biostratigraphy and brachiopod faunas, Canadian arctic islands. Geological Survey of Canada Bulletin 308:1-155
277995	26527	27269	Lochkovian		419.2	410.8	7273	Brachiopoda	Strophomenata	Strophomenida	Douvillinidae	Cymostrophia	gp_mid	-65.43	5.33	106	R. E. Smith. 1980. Lower Devonian (Lochkovian) biostratigraphy and brachiopod faunas, Canadian arctic islands. Geological Survey of Canada Bulletin 308:1-155
277996	26527	28363	Lochkovian		419.2	410.8	7273	Brachiopoda	Rhynchonellata	Rhynchonellida	Trigonirhynchiidae	Ancillotoechia	gp_mid	-65.43	5.33	106	R. E. Smith. 1980. Lower Devonian (Lochkovian) biostratigraphy and brachiopod faunas, Canadian arctic islands. Geological Survey of Canada Bulletin 308:1-155
277997	26527	28957	Lochkovian		419.2	410.8	7273	Brachiopoda	Rhynchonellata	Rhynchonellida	Hebetoechiidae	Tadschikia	gp_mid	-65.43	5.33	106	R. E. Smith. 1980. Lower Devonian (Lochkovian) biostratigraphy and brachiopod faunas, Canadian arctic islands. Geological Survey of Canada Bulletin 308:1-155
277998	26527	29779	Lochkovian		419.2	410.8	7273	Brachiopoda	Rhynchonellata	Atrypida	Atrypidae	Atrypa	gp_mid	-65.43	5.33	106	R. E. Smith. 1980. Lower Devonian (Lochkovian) biostratigraphy and brachiopod faunas, Canadian arctic islands. Geological Survey of Canada Bulletin 308:1-155
277999	26527	29946	Lochkovian		419.2	410.8	7273	Brachiopoda	Rhynchonellata	Atrypida	Atrypidae	Spinatrypa	gp_mid	-65.43	5.33	106	R. E. Smith. 1980. Lower Devonian (Lochkovian) biostratigraphy and brachiopod faunas, Canadian arctic islands. Geological Survey of Canada Bulletin 308:1-155
278000	26527	29335	Lochkovian		419.2	410.8	7273	Brachiopoda	Rhynchonellata	Spiriferida	Delthyrididae	Howellella	gp_mid	-65.43	5.33	106	R. E. Smith. 1980. Lower Devonian (Lochkovian) biostratigraphy and brachiopod faunas, Canadian arctic islands. Geological Survey of Canada Bulletin 308:1-155
278001	26527	29207	Lochkovian		419.2	410.8	7273	Brachiopoda	Rhynchonellata	Spiriferinida	Cyrtinidae	Cyrtina	gp_mid	-65.43	5.33	106	R. E. Smith. 1980. Lower Devonian (Lochkovian) biostratigraphy and brachiopod faunas, Canadian arctic islands. Geological Survey of Canada Bulletin 308:1-155
278002	26527	29045	Lochkovian		419.2	410.8	7273	Brachiopoda	Rhynchonellata	Spiriferida	Delthyrididae	Acanthospirifer	gp_mid	-65.43	5.33	106	R. E. Smith. 1980. Lower Devonian (Lochkovian) biostratigraphy and brachiopod faunas, Canadian arctic islands. Geological Survey of Canada Bulletin 308:1-155
46725	3748	27035	Lochkovian		419.2	410.8	237	Brachiopoda	Rhynchonellata	Orthida	Dalmanellidae	Tyersella	gp_mid	-65.45	5.32	106	D. M. Rohr and R. E. Smith. 1978. Lower Devonian Gastropoda from the Canadian Arctic Islands. Canadian Journal of Earth Sciences 15:1228-1241
46726	3748	26983	Lochkovian		419.2	410.8	237	Brachiopoda	Rhynchonellata	Orthida	Draboviidae	Salopina	gp_mid	-65.45	5.32	106	D. M. Rohr and R. E. Smith. 1978. Lower Devonian Gastropoda from the Canadian Arctic Islands. Canadian Journal of Earth Sciences 15:1228-1241
46727	3748	26991	Lochkovian		419.2	410.8	237	Brachiopoda	Rhynchonellata	Orthida	Schizophoriidae	Schizophoria	gp_mid	-65.45	5.32	106	D. M. Rohr and R. E. Smith. 1978. Lower Devonian Gastropoda from the Canadian Arctic Islands. Canadian Journal of Earth Sciences 15:1228-1241
46729	3748	27482	Lochkovian		419.2	410.8	237	Brachiopoda	Strophomenata	Orthotetida	Chilidiopsidae	Iridistrophia	gp_mid	-65.45	5.32	106	D. M. Rohr and R. E. Smith. 1978. Lower Devonian Gastropoda from the Canadian Arctic Islands. Canadian Journal of Earth Sciences 15:1228-1241
46730	3748	309977	Lochkovian		419.2	410.8	237	Brachiopoda	Strophomenata	Strophomenida	Rafinesquinidae	Leptaena	gp_mid	-65.45	5.32	106	D. M. Rohr and R. E. Smith. 1978. Lower Devonian Gastropoda from the Canadian Arctic Islands. Canadian Journal of Earth Sciences 15:1228-1241
46731	3748	28018	Lochkovian		419.2	410.8	237	Brachiopoda	Strophomenata	Strophomenida	Strophonellidae	Strophonella	gp_mid	-65.45	5.32	106	D. M. Rohr and R. E. Smith. 1978. Lower Devonian Gastropoda from the Canadian Arctic Islands. Canadian Journal of Earth Sciences 15:1228-1241
46732	3748	27643	Lochkovian		419.2	410.8	237	Brachiopoda	Strophomenata	Strophomenida	Amphistrophiidae	Mesodouvillina	gp_mid	-65.45	5.32	106	D. M. Rohr and R. E. Smith. 1978. Lower Devonian Gastropoda from the Canadian Arctic Islands. Canadian Journal of Earth Sciences 15:1228-1241
46733	3748	28363	Lochkovian		419.2	410.8	237	Brachiopoda	Rhynchonellata	Rhynchonellida	Trigonirhynchiidae	Ancillotoechia	gp_mid	-65.45	5.32	106	D. M. Rohr and R. E. Smith. 1978. Lower Devonian Gastropoda from the Canadian Arctic Islands. Canadian Journal of Earth Sciences 15:1228-1241
46734	3748	28957	Lochkovian		419.2	410.8	237	Brachiopoda	Rhynchonellata	Rhynchonellida	Hebetoechiidae	Tadschikia	gp_mid	-65.45	5.32	106	D. M. Rohr and R. E. Smith. 1978. Lower Devonian Gastropoda from the Canadian Arctic Islands. Canadian Journal of Earth Sciences 15:1228-1241
46735	3748	29779	Lochkovian		419.2	410.8	237	Brachiopoda	Rhynchonellata	Atrypida	Atrypidae	Atrypa	gp_mid	-65.45	5.32	106	D. M. Rohr and R. E. Smith. 1978. Lower Devonian Gastropoda from the Canadian Arctic Islands. Canadian Journal of Earth Sciences 15:1228-1241
46736	3748	29897	Lochkovian		419.2	410.8	237	Brachiopoda	Rhynchonellata	Spiriferida	NO_FAMILY_SPECIFIED	Notoparmella	gp_mid	-65.45	5.32	106	D. M. Rohr and R. E. Smith. 1978. Lower Devonian Gastropoda from the Canadian Arctic Islands. Canadian Journal of Earth Sciences 15:1228-1241
46737	3748	29899	Lochkovian		419.2	410.8	237	Brachiopoda	Rhynchonellata	Atrypida	Atrypinidae	Ogilviella	gp_mid	-65.45	5.32	106	D. M. Rohr and R. E. Smith. 1978. Lower Devonian Gastropoda from the Canadian Arctic Islands. Canadian Journal of Earth Sciences 15:1228-1241
46738	3748	29725	Lochkovian		419.2	410.8	237	Brachiopoda	Rhynchonellata	Spiriferida	Reticulariidae	Undispirifer	gp_mid	-65.45	5.32	106	D. M. Rohr and R. E. Smith. 1978. Lower Devonian Gastropoda from the Canadian Arctic Islands. Canadian Journal of Earth Sciences 15:1228-1241
46739	3748	29207	Lochkovian		419.2	410.8	237	Brachiopoda	Rhynchonellata	Spiriferinida	Cyrtinidae	Cyrtina	gp_mid	-65.45	5.32	106	D. M. Rohr and R. E. Smith. 1978. Lower Devonian Gastropoda from the Canadian Arctic Islands. Canadian Journal of Earth Sciences 15:1228-1241
46740	3748	29335	Lochkovian		419.2	410.8	237	Brachiopoda	Rhynchonellata	Spiriferida	Delthyrididae	Howellella	gp_mid	-65.45	5.32	106	D. M. Rohr and R. E. Smith. 1978. Lower Devonian Gastropoda from the Canadian Arctic Islands. Canadian Journal of Earth Sciences 15:1228-1241
46741	3748	29045	Lochkovian		419.2	410.8	237	Brachiopoda	Rhynchonellata	Spiriferida	Delthyrididae	Acanthospirifer	gp_mid	-65.45	5.32	106	D. M. Rohr and R. E. Smith. 1978. Lower Devonian Gastropoda from the Canadian Arctic Islands. Canadian Journal of Earth Sciences 15:1228-1241
46746	3749	26991	Lochkovian		419.2	410.8	237	Brachiopoda	Rhynchonellata	Orthida	Schizophoriidae	Schizophoria	gp_mid	-65.45	5.32	106	D. M. Rohr and R. E. Smith. 1978. Lower Devonian Gastropoda from the Canadian Arctic Islands. Canadian Journal of Earth Sciences 15:1228-1241
46748	3749	27482	Lochkovian		419.2	410.8	237	Brachiopoda	Strophomenata	Orthotetida	Chilidiopsidae	Iridistrophia	gp_mid	-65.45	5.32	106	D. M. Rohr and R. E. Smith. 1978. Lower Devonian Gastropoda from the Canadian Arctic Islands. Canadian Journal of Earth Sciences 15:1228-1241
46749	3749	309977	Lochkovian		419.2	410.8	237	Brachiopoda	Strophomenata	Strophomenida	Rafinesquinidae	Leptaena	gp_mid	-65.45	5.32	106	D. M. Rohr and R. E. Smith. 1978. Lower Devonian Gastropoda from the Canadian Arctic Islands. Canadian Journal of Earth Sciences 15:1228-1241
46750	3749	28018	Lochkovian		419.2	410.8	237	Brachiopoda	Strophomenata	Strophomenida	Strophonellidae	Strophonella	gp_mid	-65.45	5.32	106	D. M. Rohr and R. E. Smith. 1978. Lower Devonian Gastropoda from the Canadian Arctic Islands. Canadian Journal of Earth Sciences 15:1228-1241
46751	3749	27643	Lochkovian		419.2	410.8	237	Brachiopoda	Strophomenata	Strophomenida	Amphistrophiidae	Mesodouvillina	gp_mid	-65.45	5.32	106	D. M. Rohr and R. E. Smith. 1978. Lower Devonian Gastropoda from the Canadian Arctic Islands. Canadian Journal of Earth Sciences 15:1228-1241
46752	3749	27144	Lochkovian		419.2	410.8	237	Brachiopoda	Strophomenata	Strophomenida	Leptostrophiidae	Barbaestrophia	gp_mid	-65.45	5.32	106	D. M. Rohr and R. E. Smith. 1978. Lower Devonian Gastropoda from the Canadian Arctic Islands. Canadian Journal of Earth Sciences 15:1228-1241
46753	3749	28363	Lochkovian		419.2	410.8	237	Brachiopoda	Rhynchonellata	Rhynchonellida	Trigonirhynchiidae	Ancillotoechia	gp_mid	-65.45	5.32	106	D. M. Rohr and R. E. Smith. 1978. Lower Devonian Gastropoda from the Canadian Arctic Islands. Canadian Journal of Earth Sciences 15:1228-1241
46754	3749	28957	Lochkovian		419.2	410.8	237	Brachiopoda	Rhynchonellata	Rhynchonellida	Hebetoechiidae	Tadschikia	gp_mid	-65.45	5.32	106	D. M. Rohr and R. E. Smith. 1978. Lower Devonian Gastropoda from the Canadian Arctic Islands. Canadian Journal of Earth Sciences 15:1228-1241
46755	3749	29779	Lochkovian		419.2	410.8	237	Brachiopoda	Rhynchonellata	Atrypida	Atrypidae	Atrypa	gp_mid	-65.45	5.32	106	D. M. Rohr and R. E. Smith. 1978. Lower Devonian Gastropoda from the Canadian Arctic Islands. Canadian Journal of Earth Sciences 15:1228-1241
46756	3749	29899	Lochkovian		419.2	410.8	237	Brachiopoda	Rhynchonellata	Atrypida	Atrypinidae	Ogilviella	gp_mid	-65.45	5.32	106	D. M. Rohr and R. E. Smith. 1978. Lower Devonian Gastropoda from the Canadian Arctic Islands. Canadian Journal of Earth Sciences 15:1228-1241
46758	3749	29207	Lochkovian		419.2	410.8	237	Brachiopoda	Rhynchonellata	Spiriferinida	Cyrtinidae	Cyrtina	gp_mid	-65.45	5.32	106	D. M. Rohr and R. E. Smith. 1978. Lower Devonian Gastropoda from the Canadian Arctic Islands. Canadian Journal of Earth Sciences 15:1228-1241
46759	3749	29335	Lochkovian		419.2	410.8	237	Brachiopoda	Rhynchonellata	Spiriferida	Delthyrididae	Howellella	gp_mid	-65.45	5.32	106	D. M. Rohr and R. E. Smith. 1978. Lower Devonian Gastropoda from the Canadian Arctic Islands. Canadian Journal of Earth Sciences 15:1228-1241
46760	3749	29045	Lochkovian		419.2	410.8	237	Brachiopoda	Rhynchonellata	Spiriferida	Delthyrididae	Acanthospirifer	gp_mid	-65.45	5.32	106	D. M. Rohr and R. E. Smith. 1978. Lower Devonian Gastropoda from the Canadian Arctic Islands. Canadian Journal of Earth Sciences 15:1228-1241
46762	3750	26991	Lochkovian		419.2	410.8	237	Brachiopoda	Rhynchonellata	Orthida	Schizophoriidae	Schizophoria	gp_mid	-65.45	5.32	106	D. M. Rohr and R. E. Smith. 1978. Lower Devonian Gastropoda from the Canadian Arctic Islands. Canadian Journal of Earth Sciences 15:1228-1241
46764	3750	27482	Lochkovian		419.2	410.8	237	Brachiopoda	Strophomenata	Orthotetida	Chilidiopsidae	Iridistrophia	gp_mid	-65.45	5.32	106	D. M. Rohr and R. E. Smith. 1978. Lower Devonian Gastropoda from the Canadian Arctic Islands. Canadian Journal of Earth Sciences 15:1228-1241
46765	3750	309977	Lochkovian		419.2	410.8	237	Brachiopoda	Strophomenata	Strophomenida	Rafinesquinidae	Leptaena	gp_mid	-65.45	5.32	106	D. M. Rohr and R. E. Smith. 1978. Lower Devonian Gastropoda from the Canadian Arctic Islands. Canadian Journal of Earth Sciences 15:1228-1241
46766	3750	28018	Lochkovian		419.2	410.8	237	Brachiopoda	Strophomenata	Strophomenida	Strophonellidae	Strophonella	gp_mid	-65.45	5.32	106	D. M. Rohr and R. E. Smith. 1978. Lower Devonian Gastropoda from the Canadian Arctic Islands. Canadian Journal of Earth Sciences 15:1228-1241
46767	3750	27643	Lochkovian		419.2	410.8	237	Brachiopoda	Strophomenata	Strophomenida	Amphistrophiidae	Mesodouvillina	gp_mid	-65.45	5.32	106	D. M. Rohr and R. E. Smith. 1978. Lower Devonian Gastropoda from the Canadian Arctic Islands. Canadian Journal of Earth Sciences 15:1228-1241
46768	3750	27144	Lochkovian		419.2	410.8	237	Brachiopoda	Strophomenata	Strophomenida	Leptostrophiidae	Barbaestrophia	gp_mid	-65.45	5.32	106	D. M. Rohr and R. E. Smith. 1978. Lower Devonian Gastropoda from the Canadian Arctic Islands. Canadian Journal of Earth Sciences 15:1228-1241
46769	3750	28363	Lochkovian		419.2	410.8	237	Brachiopoda	Rhynchonellata	Rhynchonellida	Trigonirhynchiidae	Ancillotoechia	gp_mid	-65.45	5.32	106	D. M. Rohr and R. E. Smith. 1978. Lower Devonian Gastropoda from the Canadian Arctic Islands. Canadian Journal of Earth Sciences 15:1228-1241
46770	3750	29779	Lochkovian		419.2	410.8	237	Brachiopoda	Rhynchonellata	Atrypida	Atrypidae	Atrypa	gp_mid	-65.45	5.32	106	D. M. Rohr and R. E. Smith. 1978. Lower Devonian Gastropoda from the Canadian Arctic Islands. Canadian Journal of Earth Sciences 15:1228-1241
46772	3750	29207	Lochkovian		419.2	410.8	237	Brachiopoda	Rhynchonellata	Spiriferinida	Cyrtinidae	Cyrtina	gp_mid	-65.45	5.32	106	D. M. Rohr and R. E. Smith. 1978. Lower Devonian Gastropoda from the Canadian Arctic Islands. Canadian Journal of Earth Sciences 15:1228-1241
46773	3750	29335	Lochkovian		419.2	410.8	237	Brachiopoda	Rhynchonellata	Spiriferida	Delthyrididae	Howellella	gp_mid	-65.45	5.32	106	D. M. Rohr and R. E. Smith. 1978. Lower Devonian Gastropoda from the Canadian Arctic Islands. Canadian Journal of Earth Sciences 15:1228-1241
46774	3750	29045	Lochkovian		419.2	410.8	237	Brachiopoda	Rhynchonellata	Spiriferida	Delthyrididae	Acanthospirifer	gp_mid	-65.45	5.32	106	D. M. Rohr and R. E. Smith. 1978. Lower Devonian Gastropoda from the Canadian Arctic Islands. Canadian Journal of Earth Sciences 15:1228-1241
46777	3751	26991	Lochkovian		419.2	410.8	237	Brachiopoda	Rhynchonellata	Orthida	Schizophoriidae	Schizophoria	gp_mid	-65.45	5.32	106	D. M. Rohr and R. E. Smith. 1978. Lower Devonian Gastropoda from the Canadian Arctic Islands. Canadian Journal of Earth Sciences 15:1228-1241
46779	3751	27482	Lochkovian		419.2	410.8	237	Brachiopoda	Strophomenata	Orthotetida	Chilidiopsidae	Iridistrophia	gp_mid	-65.45	5.32	106	D. M. Rohr and R. E. Smith. 1978. Lower Devonian Gastropoda from the Canadian Arctic Islands. Canadian Journal of Earth Sciences 15:1228-1241
46780	3751	309977	Lochkovian		419.2	410.8	237	Brachiopoda	Strophomenata	Strophomenida	Rafinesquinidae	Leptaena	gp_mid	-65.45	5.32	106	D. M. Rohr and R. E. Smith. 1978. Lower Devonian Gastropoda from the Canadian Arctic Islands. Canadian Journal of Earth Sciences 15:1228-1241
46781	3751	27643	Lochkovian		419.2	410.8	237	Brachiopoda	Strophomenata	Strophomenida	Amphistrophiidae	Mesodouvillina	gp_mid	-65.45	5.32	106	D. M. Rohr and R. E. Smith. 1978. Lower Devonian Gastropoda from the Canadian Arctic Islands. Canadian Journal of Earth Sciences 15:1228-1241
46782	3751	27144	Lochkovian		419.2	410.8	237	Brachiopoda	Strophomenata	Strophomenida	Leptostrophiidae	Barbaestrophia	gp_mid	-65.45	5.32	106	D. M. Rohr and R. E. Smith. 1978. Lower Devonian Gastropoda from the Canadian Arctic Islands. Canadian Journal of Earth Sciences 15:1228-1241
46783	3751	27125	Lochkovian		419.2	410.8	237	Brachiopoda	Strophomenata	Productida	Strophochonetidae	Asymmetrochonetes	gp_mid	-65.45	5.32	106	D. M. Rohr and R. E. Smith. 1978. Lower Devonian Gastropoda from the Canadian Arctic Islands. Canadian Journal of Earth Sciences 15:1228-1241
46784	3751	28957	Lochkovian		419.2	410.8	237	Brachiopoda	Rhynchonellata	Rhynchonellida	Hebetoechiidae	Tadschikia	gp_mid	-65.45	5.32	106	D. M. Rohr and R. E. Smith. 1978. Lower Devonian Gastropoda from the Canadian Arctic Islands. Canadian Journal of Earth Sciences 15:1228-1241
46785	3751	29779	Lochkovian		419.2	410.8	237	Brachiopoda	Rhynchonellata	Atrypida	Atrypidae	Atrypa	gp_mid	-65.45	5.32	106	D. M. Rohr and R. E. Smith. 1978. Lower Devonian Gastropoda from the Canadian Arctic Islands. Canadian Journal of Earth Sciences 15:1228-1241
46786	3751	29779	Lochkovian		419.2	410.8	237	Brachiopoda	Rhynchonellata	Atrypida	Atrypidae	Atrypa	gp_mid	-65.45	5.32	106	D. M. Rohr and R. E. Smith. 1978. Lower Devonian Gastropoda from the Canadian Arctic Islands. Canadian Journal of Earth Sciences 15:1228-1241
46787	3751	29207	Lochkovian		419.2	410.8	237	Brachiopoda	Rhynchonellata	Spiriferinida	Cyrtinidae	Cyrtina	gp_mid	-65.45	5.32	106	D. M. Rohr and R. E. Smith. 1978. Lower Devonian Gastropoda from the Canadian Arctic Islands. Canadian Journal of Earth Sciences 15:1228-1241
46788	3751	29335	Lochkovian		419.2	410.8	237	Brachiopoda	Rhynchonellata	Spiriferida	Delthyrididae	Howellella	gp_mid	-65.45	5.32	106	D. M. Rohr and R. E. Smith. 1978. Lower Devonian Gastropoda from the Canadian Arctic Islands. Canadian Journal of Earth Sciences 15:1228-1241
46789	3751	29045	Lochkovian		419.2	410.8	237	Brachiopoda	Rhynchonellata	Spiriferida	Delthyrididae	Acanthospirifer	gp_mid	-65.45	5.32	106	D. M. Rohr and R. E. Smith. 1978. Lower Devonian Gastropoda from the Canadian Arctic Islands. Canadian Journal of Earth Sciences 15:1228-1241
158152	14025	28363	Lochkovian		419.2	410.8	6181	Brachiopoda	Rhynchonellata	Rhynchonellida	Trigonirhynchiidae	Ancillotoechia	gp_mid	-65.5	5.21	106	J. W. Kerr, D. J. McLaren, and R. Thorsteinsson. 1977. Canadian Arctic Archipelago. In A. Martinsson (ed.), The Silurian-Devonian boundary (IUGS, Series A, Number 5). Stuttgart: Schweizerbart'sche.
158153	14025	29335	Lochkovian		419.2	410.8	6181	Brachiopoda	Rhynchonellata	Spiriferida	Delthyrididae	Howellella	gp_mid	-65.5	5.21	106	J. W. Kerr, D. J. McLaren, and R. Thorsteinsson. 1977. Canadian Arctic Archipelago. In A. Martinsson (ed.), The Silurian-Devonian boundary (IUGS, Series A, Number 5). Stuttgart: Schweizerbart'sche.
158154	14025	27643	Lochkovian		419.2	410.8	6181	Brachiopoda	Strophomenata	Strophomenida	Amphistrophiidae	Mesodouvillina	gp_mid	-65.5	5.21	106	J. W. Kerr, D. J. McLaren, and R. Thorsteinsson. 1977. Canadian Arctic Archipelago. In A. Martinsson (ed.), The Silurian-Devonian boundary (IUGS, Series A, Number 5). Stuttgart: Schweizerbart'sche.
158157	14025	28926	Lochkovian		419.2	410.8	6181	Brachiopoda	Rhynchonellata	Rhynchonellida	Hebetoechiidae	Sphaerirhynchia	gp_mid	-65.5	5.21	106	J. W. Kerr, D. J. McLaren, and R. Thorsteinsson. 1977. Canadian Arctic Archipelago. In A. Martinsson (ed.), The Silurian-Devonian boundary (IUGS, Series A, Number 5). Stuttgart: Schweizerbart'sche.
158158	14025	27643	Lochkovian		419.2	410.8	6181	Brachiopoda	Strophomenata	Strophomenida	Amphistrophiidae	Mesodouvillina	gp_mid	-65.5	5.21	106	J. W. Kerr, D. J. McLaren, and R. Thorsteinsson. 1977. Canadian Arctic Archipelago. In A. Martinsson (ed.), The Silurian-Devonian boundary (IUGS, Series A, Number 5). Stuttgart: Schweizerbart'sche.
158159	14025	26991	Lochkovian		419.2	410.8	6181	Brachiopoda	Rhynchonellata	Orthida	Schizophoriidae	Schizophoria	gp_mid	-65.5	5.21	106	J. W. Kerr, D. J. McLaren, and R. Thorsteinsson. 1977. Canadian Arctic Archipelago. In A. Martinsson (ed.), The Silurian-Devonian boundary (IUGS, Series A, Number 5). Stuttgart: Schweizerbart'sche.
158162	14025	29207	Lochkovian		419.2	410.8	6181	Brachiopoda	Rhynchonellata	Spiriferinida	Cyrtinidae	Cyrtina	gp_mid	-65.5	5.21	106	J. W. Kerr, D. J. McLaren, and R. Thorsteinsson. 1977. Canadian Arctic Archipelago. In A. Martinsson (ed.), The Silurian-Devonian boundary (IUGS, Series A, Number 5). Stuttgart: Schweizerbart'sche.
278711	26651	26743	Lochkovian		419.2	410.8	7311	Brachiopoda	Rhynchonellata	Orthida	Hesperorthidae	Dolerorthis	gp_mid	-66.39	4.64	106	J. G. Johnson. 1975. Devonian brachiopods from the Quadrithyris Zone (Upper Lochkovian), Canadian arctic archipelago. Geological Survey of Canada Bulletin 235:5-36
278712	26651	26991	Lochkovian		419.2	410.8	7311	Brachiopoda	Rhynchonellata	Orthida	Schizophoriidae	Schizophoria	gp_mid	-66.39	4.64	106	J. G. Johnson. 1975. Devonian brachiopods from the Quadrithyris Zone (Upper Lochkovian), Canadian arctic archipelago. Geological Survey of Canada Bulletin 235:5-36
278713	26651	26953	Lochkovian		419.2	410.8	7311	Brachiopoda	Rhynchonellata	Orthida	Dalmanellidae	Protocortezorthis	gp_mid	-66.39	4.64	106	J. G. Johnson. 1975. Devonian brachiopods from the Quadrithyris Zone (Upper Lochkovian), Canadian arctic archipelago. Geological Survey of Canada Bulletin 235:5-36
278714	26651	26714	Lochkovian		419.2	410.8	7311	Brachiopoda	Rhynchonellata	Orthida	Dalmanellidae	Cortezorthis	gp_mid	-66.39	4.64	106	J. G. Johnson. 1975. Devonian brachiopods from the Quadrithyris Zone (Upper Lochkovian), Canadian arctic archipelago. Geological Survey of Canada Bulletin 235:5-36
278715	26651	27544	Lochkovian		419.2	410.8	7311	Brachiopoda	Strophomenata	Strophomenida	Rafinesquinidae	Leptaena	gp_mid	-66.39	4.64	106	J. G. Johnson. 1975. Devonian brachiopods from the Quadrithyris Zone (Upper Lochkovian), Canadian arctic archipelago. Geological Survey of Canada Bulletin 235:5-36
278716	26651	27482	Lochkovian		419.2	410.8	7311	Brachiopoda	Strophomenata	Orthotetida	Chilidiopsidae	Iridistrophia	gp_mid	-66.39	4.64	106	J. G. Johnson. 1975. Devonian brachiopods from the Quadrithyris Zone (Upper Lochkovian), Canadian arctic archipelago. Geological Survey of Canada Bulletin 235:5-36
278717	26651	311218	Lochkovian		419.2	410.8	7311	Brachiopoda	Strophomenata	Strophomenida	Leptostrophiidae	Brachyprion	gp_mid	-66.39	4.64	106	J. G. Johnson. 1975. Devonian brachiopods from the Quadrithyris Zone (Upper Lochkovian), Canadian arctic archipelago. Geological Survey of Canada Bulletin 235:5-36
278718	26651	27214	Lochkovian		419.2	410.8	7311	Brachiopoda	Strophomenata	Productida	Chonetidae	Chonetes	gp_mid	-66.39	4.64	106	J. G. Johnson. 1975. Devonian brachiopods from the Quadrithyris Zone (Upper Lochkovian), Canadian arctic archipelago. Geological Survey of Canada Bulletin 235:5-36
278721	26651	28975	Lochkovian		419.2	410.8	7311	Brachiopoda	Rhynchonellata	Rhynchonellida	Machaerariidae	Thliborhynchia	gp_mid	-66.39	4.64	106	J. G. Johnson. 1975. Devonian brachiopods from the Quadrithyris Zone (Upper Lochkovian), Canadian arctic archipelago. Geological Survey of Canada Bulletin 235:5-36
278722	26651	28363	Lochkovian		419.2	410.8	7311	Brachiopoda	Rhynchonellata	Rhynchonellida	Trigonirhynchiidae	Ancillotoechia	gp_mid	-66.39	4.64	106	J. G. Johnson. 1975. Devonian brachiopods from the Quadrithyris Zone (Upper Lochkovian), Canadian arctic archipelago. Geological Survey of Canada Bulletin 235:5-36
278723	26651	29779	Lochkovian		419.2	410.8	7311	Brachiopoda	Rhynchonellata	Atrypida	Atrypidae	Atrypa	gp_mid	-66.39	4.64	106	J. G. Johnson. 1975. Devonian brachiopods from the Quadrithyris Zone (Upper Lochkovian), Canadian arctic archipelago. Geological Survey of Canada Bulletin 235:5-36
278724	26651	311249	Lochkovian		419.2	410.8	7311	Brachiopoda	Rhynchonellata	Atrypida	Karpinskiidae	Mimatrypa	gp_mid	-66.39	4.64	106	J. G. Johnson. 1975. Devonian brachiopods from the Quadrithyris Zone (Upper Lochkovian), Canadian arctic archipelago. Geological Survey of Canada Bulletin 235:5-36
236653	23671	29335	Lochkovian		419.2	410.8	6746	Brachiopoda	Rhynchonellata	Spiriferida	Delthyrididae	Howellella	gp_mid	-30.48	4.45	302	V. I. Pushkin and T. L. Modzalevskaya. 1999. Silurian and Lower Devonian brachiopod and bryozoan communities of southwestern Byelorussia. In A. J. Boucot and J. D. Lawson (eds.), Paleocommunities--a case study from the Silurian and Lower Devonian
236654	23671	26816	Lochkovian		419.2	410.8	6746	Brachiopoda	Rhynchonellata	Orthida	Dalmanellidae	Isorthis	gp_mid	-30.48	4.45	302	V. I. Pushkin and T. L. Modzalevskaya. 1999. Silurian and Lower Devonian brachiopod and bryozoan communities of southwestern Byelorussia. In A. J. Boucot and J. D. Lawson (eds.), Paleocommunities--a case study from the Silurian and Lower Devonian
236655	23671	27828	Lochkovian		419.2	410.8	6746	Brachiopoda	Strophomenata	Productida	Strophochonetidae	Protochonetes	gp_mid	-30.48	4.45	302	V. I. Pushkin and T. L. Modzalevskaya. 1999. Silurian and Lower Devonian brachiopod and bryozoan communities of southwestern Byelorussia. In A. J. Boucot and J. D. Lawson (eds.), Paleocommunities--a case study from the Silurian and Lower Devonian
236656	23671	26970	Lochkovian		419.2	410.8	6746	Brachiopoda	Rhynchonellata	Orthida	Dalmanellidae	Resserella	gp_mid	-30.48	4.45	302	V. I. Pushkin and T. L. Modzalevskaya. 1999. Silurian and Lower Devonian brachiopod and bryozoan communities of southwestern Byelorussia. In A. J. Boucot and J. D. Lawson (eds.), Paleocommunities--a case study from the Silurian and Lower Devonian
236657	23671	28639	Lochkovian		419.2	410.8	6746	Brachiopoda	Rhynchonellata	Rhynchonellida	Hebetoechiidae	Lanceomyonia	gp_mid	-30.48	4.45	302	V. I. Pushkin and T. L. Modzalevskaya. 1999. Silurian and Lower Devonian brachiopod and bryozoan communities of southwestern Byelorussia. In A. J. Boucot and J. D. Lawson (eds.), Paleocommunities--a case study from the Silurian and Lower Devonian
236658	23671	27482	Lochkovian		419.2	410.8	6746	Brachiopoda	Strophomenata	Orthotetida	Chilidiopsidae	Iridistrophia	gp_mid	-30.48	4.45	302	V. I. Pushkin and T. L. Modzalevskaya. 1999. Silurian and Lower Devonian brachiopod and bryozoan communities of southwestern Byelorussia. In A. J. Boucot and J. D. Lawson (eds.), Paleocommunities--a case study from the Silurian and Lower Devonian
236659	23671	367143	Lochkovian		419.2	410.8	6746	Brachiopoda	Strophomenata	Strophomenida	Amphistrophiidae	Mesodouvillina	gp_mid	-30.48	4.45	302	V. I. Pushkin and T. L. Modzalevskaya. 1999. Silurian and Lower Devonian brachiopod and bryozoan communities of southwestern Byelorussia. In A. J. Boucot and J. D. Lawson (eds.), Paleocommunities--a case study from the Silurian and Lower Devonian
236671	23671	26816	Lochkovian		419.2	410.8	6746	Brachiopoda	Rhynchonellata	Orthida	Dalmanellidae	Isorthis	gp_mid	-30.48	4.45	302	V. I. Pushkin and T. L. Modzalevskaya. 1999. Silurian and Lower Devonian brachiopod and bryozoan communities of southwestern Byelorussia. In A. J. Boucot and J. D. Lawson (eds.), Paleocommunities--a case study from the Silurian and Lower Devonian
236672	23671	29779	Lochkovian		419.2	410.8	6746	Brachiopoda	Rhynchonellata	Atrypida	Atrypidae	Atrypa	gp_mid	-30.48	4.45	302	V. I. Pushkin and T. L. Modzalevskaya. 1999. Silurian and Lower Devonian brachiopod and bryozoan communities of southwestern Byelorussia. In A. J. Boucot and J. D. Lawson (eds.), Paleocommunities--a case study from the Silurian and Lower Devonian
236673	23671	29335	Lochkovian		419.2	410.8	6746	Brachiopoda	Rhynchonellata	Spiriferida	Delthyrididae	Howellella	gp_mid	-30.48	4.45	302	V. I. Pushkin and T. L. Modzalevskaya. 1999. Silurian and Lower Devonian brachiopod and bryozoan communities of southwestern Byelorussia. In A. J. Boucot and J. D. Lawson (eds.), Paleocommunities--a case study from the Silurian and Lower Devonian
236674	23671	29207	Lochkovian		419.2	410.8	6746	Brachiopoda	Rhynchonellata	Spiriferinida	Cyrtinidae	Cyrtina	gp_mid	-30.48	4.45	302	V. I. Pushkin and T. L. Modzalevskaya. 1999. Silurian and Lower Devonian brachiopod and bryozoan communities of southwestern Byelorussia. In A. J. Boucot and J. D. Lawson (eds.), Paleocommunities--a case study from the Silurian and Lower Devonian
237350	23692	29335	Lochkovian		419.2	410.8	6746	Brachiopoda	Rhynchonellata	Spiriferida	Delthyrididae	Howellella	gp_mid	-30.48	4.45	302	V. I. Pushkin and T. L. Modzalevskaya. 1999. Silurian and Lower Devonian brachiopod and bryozoan communities of southwestern Byelorussia. In A. J. Boucot and J. D. Lawson (eds.), Paleocommunities--a case study from the Silurian and Lower Devonian
237351	23692	367143	Lochkovian		419.2	410.8	6746	Brachiopoda	Strophomenata	Strophomenida	Amphistrophiidae	Mesodouvillina	gp_mid	-30.48	4.45	302	V. I. Pushkin and T. L. Modzalevskaya. 1999. Silurian and Lower Devonian brachiopod and bryozoan communities of southwestern Byelorussia. In A. J. Boucot and J. D. Lawson (eds.), Paleocommunities--a case study from the Silurian and Lower Devonian
237353	23692	27482	Lochkovian		419.2	410.8	6746	Brachiopoda	Strophomenata	Orthotetida	Chilidiopsidae	Iridistrophia	gp_mid	-30.48	4.45	302	V. I. Pushkin and T. L. Modzalevskaya. 1999. Silurian and Lower Devonian brachiopod and bryozoan communities of southwestern Byelorussia. In A. J. Boucot and J. D. Lawson (eds.), Paleocommunities--a case study from the Silurian and Lower Devonian
229859	23362	26727	Lochkovian		419.2	410.8	6695	Brachiopoda	Rhynchonellata	Orthida	Rhipidomellidae	Dalejina	gp_mid	-26.65	4.39	302	V. P. Gritsenko, A. A. Istchenko, and L. I. Konstantinenko, P. D. Tsegelnjuk. 1999. Animal and plant communities of Podolia. In A. J. Boucot and J. D. Lawson (eds.), Paleocommunities--a case study from the Silurian and Lower Devonian
229860	23362	27482	Lochkovian		419.2	410.8	6695	Brachiopoda	Strophomenata	Orthotetida	Chilidiopsidae	Iridistrophia	gp_mid	-26.65	4.39	302	V. P. Gritsenko, A. A. Istchenko, and L. I. Konstantinenko, P. D. Tsegelnjuk. 1999. Animal and plant communities of Podolia. In A. J. Boucot and J. D. Lawson (eds.), Paleocommunities--a case study from the Silurian and Lower Devonian
229861	23362	367143	Lochkovian		419.2	410.8	6695	Brachiopoda	Strophomenata	Strophomenida	Amphistrophiidae	Mesodouvillina	gp_mid	-26.65	4.39	302	V. P. Gritsenko, A. A. Istchenko, and L. I. Konstantinenko, P. D. Tsegelnjuk. 1999. Animal and plant communities of Podolia. In A. J. Boucot and J. D. Lawson (eds.), Paleocommunities--a case study from the Silurian and Lower Devonian
229862	23362	29207	Lochkovian		419.2	410.8	6695	Brachiopoda	Rhynchonellata	Spiriferinida	Cyrtinidae	Cyrtina	gp_mid	-26.65	4.39	302	V. P. Gritsenko, A. A. Istchenko, and L. I. Konstantinenko, P. D. Tsegelnjuk. 1999. Animal and plant communities of Podolia. In A. J. Boucot and J. D. Lawson (eds.), Paleocommunities--a case study from the Silurian and Lower Devonian
229863	23362	29779	Lochkovian		419.2	410.8	6695	Brachiopoda	Rhynchonellata	Atrypida	Atrypidae	Atrypa	gp_mid	-26.65	4.39	302	V. P. Gritsenko, A. A. Istchenko, and L. I. Konstantinenko, P. D. Tsegelnjuk. 1999. Animal and plant communities of Podolia. In A. J. Boucot and J. D. Lawson (eds.), Paleocommunities--a case study from the Silurian and Lower Devonian
468695	46578	309972	Lochkovian		419.2	410.8	12204	Brachiopoda	Strophomenata	Strophomenida	Rafinesquinidae	Glossoleptaena	gp_mid	-26.75	4.14	302	T. N. Koren'. 1968. Pervyye nakhodki rannedevonskikh monograptid v borshchovskom gorizonte Podolii. First report of early Devonian monograptids in the Borshchov horizon of Podolia. Doklady Akademii Nauk SSSR 182(4):938-940
468696	46578	27643	Lochkovian		419.2	410.8	12204	Brachiopoda	Strophomenata	Strophomenida	Amphistrophiidae	Mesodouvillina	gp_mid	-26.75	4.14	302	T. N. Koren'. 1968. Pervyye nakhodki rannedevonskikh monograptid v borshchovskom gorizonte Podolii. First report of early Devonian monograptids in the Borshchov horizon of Podolia. Doklady Akademii Nauk SSSR 182(4):938-940
1283382	170583	354662	Lochkovian		419.2	410.8	55579	Brachiopoda	Strophomenata	Strophomenida	Sowerbyellidae	Plectodonta (Plectodonta)	gp_mid	-26.74	4.14	302	A. Baliski. 2012. The brachiopod succession through the Silurian–Devonian boundary beds at Dnistrove, Podolia, Ukraine. Acta Palaeontologica Polonica 57(4):897-924
1283437	170606	310049	Lochkovian		419.2	410.8	55579	Brachiopoda	Strophomenata	Strophomenida	Rafinesquinidae	Leptaena (Leptaena)	gp_mid	-26.74	4.14	302	A. Baliski. 2012. The brachiopod succession through the Silurian–Devonian boundary beds at Dnistrove, Podolia, Ukraine. Acta Palaeontologica Polonica 57(4):897-924
1283438	170606	27829	Lochkovian		419.2	410.8	55579	Brachiopoda	Strophomenata	Strophomenida	Douvillinidae	Cymostrophia (Protocymostrophia)	gp_mid	-26.74	4.14	302	A. Baliski. 2012. The brachiopod succession through the Silurian–Devonian boundary beds at Dnistrove, Podolia, Ukraine. Acta Palaeontologica Polonica 57(4):897-924
1283439	170606	354662	Lochkovian		419.2	410.8	55579	Brachiopoda	Strophomenata	Strophomenida	Sowerbyellidae	Plectodonta (Plectodonta)	gp_mid	-26.74	4.14	302	A. Baliski. 2012. The brachiopod succession through the Silurian–Devonian boundary beds at Dnistrove, Podolia, Ukraine. Acta Palaeontologica Polonica 57(4):897-924
1283440	170606	27211	Lochkovian		419.2	410.8	55579	Brachiopoda	Strophomenata	Productida	Strophochonetidae	Chlupacina	gp_mid	-26.74	4.14	302	A. Baliski. 2012. The brachiopod succession through the Silurian–Devonian boundary beds at Dnistrove, Podolia, Ukraine. Acta Palaeontologica Polonica 57(4):897-924
1283442	170606	26970	Lochkovian		419.2	410.8	55579	Brachiopoda	Rhynchonellata	Orthida	Dalmanellidae	Resserella	gp_mid	-26.74	4.14	302	A. Baliski. 2012. The brachiopod succession through the Silurian–Devonian boundary beds at Dnistrove, Podolia, Ukraine. Acta Palaeontologica Polonica 57(4):897-924
1283443	170606	26727	Lochkovian		419.2	410.8	55579	Brachiopoda	Rhynchonellata	Orthida	Rhipidomellidae	Dalejina	gp_mid	-26.74	4.14	302	A. Baliski. 2012. The brachiopod succession through the Silurian–Devonian boundary beds at Dnistrove, Podolia, Ukraine. Acta Palaeontologica Polonica 57(4):897-924
1283444	170606	27017	Lochkovian		419.2	410.8	55579	Brachiopoda	Rhynchonellata	Orthida	Draboviidae	Talentella	gp_mid	-26.74	4.14	302	A. Baliski. 2012. The brachiopod succession through the Silurian–Devonian boundary beds at Dnistrove, Podolia, Ukraine. Acta Palaeontologica Polonica 57(4):897-924
1283446	170606	28926	Lochkovian		419.2	410.8	55579	Brachiopoda	Rhynchonellata	Rhynchonellida	Hebetoechiidae	Sphaerirhynchia	gp_mid	-26.74	4.14	302	A. Baliski. 2012. The brachiopod succession through the Silurian–Devonian boundary beds at Dnistrove, Podolia, Ukraine. Acta Palaeontologica Polonica 57(4):897-924
1283447	170606	28639	Lochkovian		419.2	410.8	55579	Brachiopoda	Rhynchonellata	Rhynchonellida	Hebetoechiidae	Lanceomyonia	gp_mid	-26.74	4.14	302	A. Baliski. 2012. The brachiopod succession through the Silurian–Devonian boundary beds at Dnistrove, Podolia, Ukraine. Acta Palaeontologica Polonica 57(4):897-924
1283448	170606	29900	Lochkovian		419.2	410.8	55579	Brachiopoda	Rhynchonellata	Atrypida	Atrypidae	Oglu	gp_mid	-26.74	4.14	302	A. Baliski. 2012. The brachiopod succession through the Silurian–Devonian boundary beds at Dnistrove, Podolia, Ukraine. Acta Palaeontologica Polonica 57(4):897-924
1283449	170606	313393	Lochkovian		419.2	410.8	55579	Brachiopoda	Rhynchonellata	Atrypida	Lissatrypidae	Septatrypa	gp_mid	-26.74	4.14	302	A. Baliski. 2012. The brachiopod succession through the Silurian–Devonian boundary beds at Dnistrove, Podolia, Ukraine. Acta Palaeontologica Polonica 57(4):897-924
1283451	170606	29207	Lochkovian		419.2	410.8	55579	Brachiopoda	Rhynchonellata	Spiriferinida	Cyrtinidae	Cyrtina	gp_mid	-26.74	4.14	302	A. Baliski. 2012. The brachiopod succession through the Silurian–Devonian boundary beds at Dnistrove, Podolia, Ukraine. Acta Palaeontologica Polonica 57(4):897-924
1534338	170606	27793	Lochkovian		419.2	410.8	74253	Brachiopoda	Strophomenata	Strophomenida	Sowerbyellidae	Plectodonta	gp_mid	-26.74	4.14	302	A. Baliński. 2010. First color-patterned strophomenid brachiopod from the earliest Devonian of Podolia, Ukraine. Acta Palaeontologica Polonica 55(4):695-700
468686	46580	28639	Lochkovian		419.2	410.8	12204	Brachiopoda	Rhynchonellata	Rhynchonellida	Hebetoechiidae	Lanceomyonia	gp_mid	-26.82	4.12	302	T. N. Koren'. 1968. Pervyye nakhodki rannedevonskikh monograptid v borshchovskom gorizonte Podolii. First report of early Devonian monograptids in the Borshchov horizon of Podolia. Doklady Akademii Nauk SSSR 182(4):938-940
468687	46580	313393	Lochkovian		419.2	410.8	12204	Brachiopoda	Rhynchonellata	Atrypida	Lissatrypidae	Septatrypa	gp_mid	-26.82	4.12	302	T. N. Koren'. 1968. Pervyye nakhodki rannedevonskikh monograptid v borshchovskom gorizonte Podolii. First report of early Devonian monograptids in the Borshchov horizon of Podolia. Doklady Akademii Nauk SSSR 182(4):938-940
229841	23361	26935	Lochkovian		419.2	410.8	6695	Brachiopoda	Rhynchonellata	Orthida	Platyorthidae	Platyorthis	gp_mid	-26.82	4.11	302	V. P. Gritsenko, A. A. Istchenko, and L. I. Konstantinenko, P. D. Tsegelnjuk. 1999. Animal and plant communities of Podolia. In A. J. Boucot and J. D. Lawson (eds.), Paleocommunities--a case study from the Silurian and Lower Devonian
229842	23361	29779	Lochkovian		419.2	410.8	6695	Brachiopoda	Rhynchonellata	Atrypida	Atrypidae	Atrypa	gp_mid	-26.82	4.11	302	V. P. Gritsenko, A. A. Istchenko, and L. I. Konstantinenko, P. D. Tsegelnjuk. 1999. Animal and plant communities of Podolia. In A. J. Boucot and J. D. Lawson (eds.), Paleocommunities--a case study from the Silurian and Lower Devonian
229844	23361	29335	Lochkovian		419.2	410.8	6695	Brachiopoda	Rhynchonellata	Spiriferida	Delthyrididae	Howellella	gp_mid	-26.82	4.11	302	V. P. Gritsenko, A. A. Istchenko, and L. I. Konstantinenko, P. D. Tsegelnjuk. 1999. Animal and plant communities of Podolia. In A. J. Boucot and J. D. Lawson (eds.), Paleocommunities--a case study from the Silurian and Lower Devonian
229845	23361	29071	Lochkovian		419.2	410.8	6695	Brachiopoda	Rhynchonellata	Spiriferida	Ambocoeliidae	Ambocoelia	gp_mid	-26.82	4.11	302	V. P. Gritsenko, A. A. Istchenko, and L. I. Konstantinenko, P. D. Tsegelnjuk. 1999. Animal and plant communities of Podolia. In A. J. Boucot and J. D. Lawson (eds.), Paleocommunities--a case study from the Silurian and Lower Devonian
229846	23361	27793	Lochkovian		419.2	410.8	6695	Brachiopoda	Strophomenata	Strophomenida	Sowerbyellidae	Plectodonta	gp_mid	-26.82	4.11	302	V. P. Gritsenko, A. A. Istchenko, and L. I. Konstantinenko, P. D. Tsegelnjuk. 1999. Animal and plant communities of Podolia. In A. J. Boucot and J. D. Lawson (eds.), Paleocommunities--a case study from the Silurian and Lower Devonian
231009	23444	29071	Lochkovian		419.2	410.8	6695	Brachiopoda	Rhynchonellata	Spiriferida	Ambocoeliidae	Ambocoelia	gp_mid	-26.82	4.11	302	V. P. Gritsenko, A. A. Istchenko, and L. I. Konstantinenko, P. D. Tsegelnjuk. 1999. Animal and plant communities of Podolia. In A. J. Boucot and J. D. Lawson (eds.), Paleocommunities--a case study from the Silurian and Lower Devonian
231010	23444	26727	Lochkovian		419.2	410.8	6695	Brachiopoda	Rhynchonellata	Orthida	Rhipidomellidae	Dalejina	gp_mid	-26.82	4.11	302	V. P. Gritsenko, A. A. Istchenko, and L. I. Konstantinenko, P. D. Tsegelnjuk. 1999. Animal and plant communities of Podolia. In A. J. Boucot and J. D. Lawson (eds.), Paleocommunities--a case study from the Silurian and Lower Devonian
231012	23444	27482	Lochkovian		419.2	410.8	6695	Brachiopoda	Strophomenata	Orthotetida	Chilidiopsidae	Iridistrophia	gp_mid	-26.82	4.11	302	V. P. Gritsenko, A. A. Istchenko, and L. I. Konstantinenko, P. D. Tsegelnjuk. 1999. Animal and plant communities of Podolia. In A. J. Boucot and J. D. Lawson (eds.), Paleocommunities--a case study from the Silurian and Lower Devonian
231013	23444	29335	Lochkovian		419.2	410.8	6695	Brachiopoda	Rhynchonellata	Spiriferida	Delthyrididae	Howellella	gp_mid	-26.82	4.11	302	V. P. Gritsenko, A. A. Istchenko, and L. I. Konstantinenko, P. D. Tsegelnjuk. 1999. Animal and plant communities of Podolia. In A. J. Boucot and J. D. Lawson (eds.), Paleocommunities--a case study from the Silurian and Lower Devonian
231014	23444	29779	Lochkovian		419.2	410.8	6695	Brachiopoda	Rhynchonellata	Atrypida	Atrypidae	Atrypa	gp_mid	-26.82	4.11	302	V. P. Gritsenko, A. A. Istchenko, and L. I. Konstantinenko, P. D. Tsegelnjuk. 1999. Animal and plant communities of Podolia. In A. J. Boucot and J. D. Lawson (eds.), Paleocommunities--a case study from the Silurian and Lower Devonian
231015	23444	26935	Lochkovian		419.2	410.8	6695	Brachiopoda	Rhynchonellata	Orthida	Platyorthidae	Platyorthis	gp_mid	-26.82	4.11	302	V. P. Gritsenko, A. A. Istchenko, and L. I. Konstantinenko, P. D. Tsegelnjuk. 1999. Animal and plant communities of Podolia. In A. J. Boucot and J. D. Lawson (eds.), Paleocommunities--a case study from the Silurian and Lower Devonian
231016	23444	29207	Lochkovian		419.2	410.8	6695	Brachiopoda	Rhynchonellata	Spiriferinida	Cyrtinidae	Cyrtina	gp_mid	-26.82	4.11	302	V. P. Gritsenko, A. A. Istchenko, and L. I. Konstantinenko, P. D. Tsegelnjuk. 1999. Animal and plant communities of Podolia. In A. J. Boucot and J. D. Lawson (eds.), Paleocommunities--a case study from the Silurian and Lower Devonian
231017	23444	26970	Lochkovian		419.2	410.8	6695	Brachiopoda	Rhynchonellata	Orthida	Dalmanellidae	Resserella	gp_mid	-26.82	4.11	302	V. P. Gritsenko, A. A. Istchenko, and L. I. Konstantinenko, P. D. Tsegelnjuk. 1999. Animal and plant communities of Podolia. In A. J. Boucot and J. D. Lawson (eds.), Paleocommunities--a case study from the Silurian and Lower Devonian
231018	23444	299127	Lochkovian		419.2	410.8	6695	Brachiopoda	Rhynchonellata	Orthida	Dalmanellidae	Isorthis (Isorthis)	gp_mid	-26.82	4.11	302	V. P. Gritsenko, A. A. Istchenko, and L. I. Konstantinenko, P. D. Tsegelnjuk. 1999. Animal and plant communities of Podolia. In A. J. Boucot and J. D. Lawson (eds.), Paleocommunities--a case study from the Silurian and Lower Devonian
231019	23444	27793	Lochkovian		419.2	410.8	6695	Brachiopoda	Strophomenata	Strophomenida	Sowerbyellidae	Plectodonta	gp_mid	-26.82	4.11	302	V. P. Gritsenko, A. A. Istchenko, and L. I. Konstantinenko, P. D. Tsegelnjuk. 1999. Animal and plant communities of Podolia. In A. J. Boucot and J. D. Lawson (eds.), Paleocommunities--a case study from the Silurian and Lower Devonian
231020	23444	27125	Lochkovian		419.2	410.8	6695	Brachiopoda	Strophomenata	Productida	Strophochonetidae	Asymmetrochonetes	gp_mid	-26.82	4.11	302	V. P. Gritsenko, A. A. Istchenko, and L. I. Konstantinenko, P. D. Tsegelnjuk. 1999. Animal and plant communities of Podolia. In A. J. Boucot and J. D. Lawson (eds.), Paleocommunities--a case study from the Silurian and Lower Devonian
231022	23444	29680	Lochkovian		419.2	410.8	6695	Brachiopoda	Rhynchonellata	Spiriferida	Tenellodermidae	Tenellodermis	gp_mid	-26.82	4.11	302	V. P. Gritsenko, A. A. Istchenko, and L. I. Konstantinenko, P. D. Tsegelnjuk. 1999. Animal and plant communities of Podolia. In A. J. Boucot and J. D. Lawson (eds.), Paleocommunities--a case study from the Silurian and Lower Devonian
231024	23444	27778	Lochkovian		419.2	410.8	6695	Brachiopoda	Strophomenata	Strophomenida	Strophodontidae	Pholidostrophia	gp_mid	-26.82	4.11	302	V. P. Gritsenko, A. A. Istchenko, and L. I. Konstantinenko, P. D. Tsegelnjuk. 1999. Animal and plant communities of Podolia. In A. J. Boucot and J. D. Lawson (eds.), Paleocommunities--a case study from the Silurian and Lower Devonian
231025	23444	28018	Lochkovian		419.2	410.8	6695	Brachiopoda	Strophomenata	Strophomenida	Strophonellidae	Strophonella	gp_mid	-26.82	4.11	302	V. P. Gritsenko, A. A. Istchenko, and L. I. Konstantinenko, P. D. Tsegelnjuk. 1999. Animal and plant communities of Podolia. In A. J. Boucot and J. D. Lawson (eds.), Paleocommunities--a case study from the Silurian and Lower Devonian
231026	23444	28639	Lochkovian		419.2	410.8	6695	Brachiopoda	Rhynchonellata	Rhynchonellida	Hebetoechiidae	Lanceomyonia	gp_mid	-26.82	4.11	302	V. P. Gritsenko, A. A. Istchenko, and L. I. Konstantinenko, P. D. Tsegelnjuk. 1999. Animal and plant communities of Podolia. In A. J. Boucot and J. D. Lawson (eds.), Paleocommunities--a case study from the Silurian and Lower Devonian
231027	23444	313393	Lochkovian		419.2	410.8	6695	Brachiopoda	Rhynchonellata	Atrypida	Lissatrypidae	Septatrypa	gp_mid	-26.82	4.11	302	V. P. Gritsenko, A. A. Istchenko, and L. I. Konstantinenko, P. D. Tsegelnjuk. 1999. Animal and plant communities of Podolia. In A. J. Boucot and J. D. Lawson (eds.), Paleocommunities--a case study from the Silurian and Lower Devonian
231595	23489	26727	Lochkovian		419.2	410.8	6695	Brachiopoda	Rhynchonellata	Orthida	Rhipidomellidae	Dalejina	gp_mid	-26.97	4.11	302	V. P. Gritsenko, A. A. Istchenko, and L. I. Konstantinenko, P. D. Tsegelnjuk. 1999. Animal and plant communities of Podolia. In A. J. Boucot and J. D. Lawson (eds.), Paleocommunities--a case study from the Silurian and Lower Devonian
231596	23489	28639	Lochkovian		419.2	410.8	6695	Brachiopoda	Rhynchonellata	Rhynchonellida	Hebetoechiidae	Lanceomyonia	gp_mid	-26.97	4.11	302	V. P. Gritsenko, A. A. Istchenko, and L. I. Konstantinenko, P. D. Tsegelnjuk. 1999. Animal and plant communities of Podolia. In A. J. Boucot and J. D. Lawson (eds.), Paleocommunities--a case study from the Silurian and Lower Devonian
231597	23489	28015	Lochkovian		419.2	410.8	6695	Brachiopoda	Strophomenata	Productida	Strophochonetidae	Strophochonetes	gp_mid	-26.97	4.11	302	V. P. Gritsenko, A. A. Istchenko, and L. I. Konstantinenko, P. D. Tsegelnjuk. 1999. Animal and plant communities of Podolia. In A. J. Boucot and J. D. Lawson (eds.), Paleocommunities--a case study from the Silurian and Lower Devonian
156075	13876	28015	Lochkovian		419.2	410.8	6163	Brachiopoda	Strophomenata	Productida	Strophochonetidae	Strophochonetes	gp_mid	-27.3	4.1	302	O. I. Nikiforova. 1977. Podolia. In A. Martinsson (ed.), The Silurian-Devonian boundary (IUGS Publication, Series A, Number 5). Stuttgart: Schweizerbart'sche.
156083	13876	26970	Lochkovian		419.2	410.8	6163	Brachiopoda	Rhynchonellata	Orthida	Dalmanellidae	Resserella	gp_mid	-27.3	4.1	302	O. I. Nikiforova. 1977. Podolia. In A. Martinsson (ed.), The Silurian-Devonian boundary (IUGS Publication, Series A, Number 5). Stuttgart: Schweizerbart'sche.
156084	13876	27922	Lochkovian		419.2	410.8	6163	Brachiopoda	Strophomenata	Orthotetida	Pulsiidae	Schellwienella	gp_mid	-27.3	4.1	302	O. I. Nikiforova. 1977. Podolia. In A. Martinsson (ed.), The Silurian-Devonian boundary (IUGS Publication, Series A, Number 5). Stuttgart: Schweizerbart'sche.
156085	13876	110290	Lochkovian		419.2	410.8	6163	Brachiopoda	Strophomenata	Strophomenida	Strophodontidae	Strophomena (Strophodonta)	gp_mid	-27.3	4.1	302	O. I. Nikiforova. 1977. Podolia. In A. Martinsson (ed.), The Silurian-Devonian boundary (IUGS Publication, Series A, Number 5). Stuttgart: Schweizerbart'sche.
156086	13876	28018	Lochkovian		419.2	410.8	6163	Brachiopoda	Strophomenata	Strophomenida	Strophonellidae	Strophonella	gp_mid	-27.3	4.1	302	O. I. Nikiforova. 1977. Podolia. In A. Martinsson (ed.), The Silurian-Devonian boundary (IUGS Publication, Series A, Number 5). Stuttgart: Schweizerbart'sche.
156088	13876	28639	Lochkovian		419.2	410.8	6163	Brachiopoda	Rhynchonellata	Rhynchonellida	Hebetoechiidae	Lanceomyonia	gp_mid	-27.3	4.1	302	O. I. Nikiforova. 1977. Podolia. In A. Martinsson (ed.), The Silurian-Devonian boundary (IUGS Publication, Series A, Number 5). Stuttgart: Schweizerbart'sche.
156090	13876	29335	Lochkovian		419.2	410.8	6163	Brachiopoda	Rhynchonellata	Spiriferida	Delthyrididae	Howellella	gp_mid	-27.3	4.1	302	O. I. Nikiforova. 1977. Podolia. In A. Martinsson (ed.), The Silurian-Devonian boundary (IUGS Publication, Series A, Number 5). Stuttgart: Schweizerbart'sche.
156091	13876	29335	Lochkovian		419.2	410.8	6163	Brachiopoda	Rhynchonellata	Spiriferida	Delthyrididae	Howellella	gp_mid	-27.3	4.1	302	O. I. Nikiforova. 1977. Podolia. In A. Martinsson (ed.), The Silurian-Devonian boundary (IUGS Publication, Series A, Number 5). Stuttgart: Schweizerbart'sche.
156094	13876	26935	Lochkovian		419.2	410.8	6163	Brachiopoda	Rhynchonellata	Orthida	Platyorthidae	Platyorthis	gp_mid	-27.3	4.1	302	O. I. Nikiforova. 1977. Podolia. In A. Martinsson (ed.), The Silurian-Devonian boundary (IUGS Publication, Series A, Number 5). Stuttgart: Schweizerbart'sche.
156095	13876	26974	Lochkovian		419.2	410.8	6163	Brachiopoda	Rhynchonellata	Orthida	Rhipidomellidae	Rhipidomella	gp_mid	-27.3	4.1	302	O. I. Nikiforova. 1977. Podolia. In A. Martinsson (ed.), The Silurian-Devonian boundary (IUGS Publication, Series A, Number 5). Stuttgart: Schweizerbart'sche.
156096	13876	299127	Lochkovian		419.2	410.8	6163	Brachiopoda	Rhynchonellata	Orthida	Dalmanellidae	Isorthis (Isorthis)	gp_mid	-27.3	4.1	302	O. I. Nikiforova. 1977. Podolia. In A. Martinsson (ed.), The Silurian-Devonian boundary (IUGS Publication, Series A, Number 5). Stuttgart: Schweizerbart'sche.
160784	14151	26970	Lochkovian		419.2	410.8	6249	Brachiopoda	Rhynchonellata	Orthida	Dalmanellidae	Resserella	gp_mid	-27.3	4.1	302	O. I. Nikiforova, T. L. Modzalevskaya, and M. G. Bassett. 1985. Review of the Upper Silurian and Lower Devonian articulate brachiopods of Podolia. Special Papers in Palaeontology (34):1-66
160785	14151	26983	Lochkovian		419.2	410.8	6249	Brachiopoda	Rhynchonellata	Orthida	Draboviidae	Salopina	gp_mid	-27.3	4.1	302	O. I. Nikiforova, T. L. Modzalevskaya, and M. G. Bassett. 1985. Review of the Upper Silurian and Lower Devonian articulate brachiopods of Podolia. Special Papers in Palaeontology (34):1-66
160786	14151	27544	Lochkovian		419.2	410.8	6249	Brachiopoda	Strophomenata	Strophomenida	Rafinesquinidae	Leptaena	gp_mid	-27.3	4.1	302	O. I. Nikiforova, T. L. Modzalevskaya, and M. G. Bassett. 1985. Review of the Upper Silurian and Lower Devonian articulate brachiopods of Podolia. Special Papers in Palaeontology (34):1-66
160787	14151	309972	Lochkovian		419.2	410.8	6249	Brachiopoda	Strophomenata	Strophomenida	Rafinesquinidae	Glossoleptaena	gp_mid	-27.3	4.1	302	O. I. Nikiforova, T. L. Modzalevskaya, and M. G. Bassett. 1985. Review of the Upper Silurian and Lower Devonian articulate brachiopods of Podolia. Special Papers in Palaeontology (34):1-66
160788	14151	27643	Lochkovian		419.2	410.8	6249	Brachiopoda	Strophomenata	Strophomenida	Amphistrophiidae	Mesodouvillina	gp_mid	-27.3	4.1	302	O. I. Nikiforova, T. L. Modzalevskaya, and M. G. Bassett. 1985. Review of the Upper Silurian and Lower Devonian articulate brachiopods of Podolia. Special Papers in Palaeontology (34):1-66
160789	14151	27482	Lochkovian		419.2	410.8	6249	Brachiopoda	Strophomenata	Orthotetida	Chilidiopsidae	Iridistrophia	gp_mid	-27.3	4.1	302	O. I. Nikiforova, T. L. Modzalevskaya, and M. G. Bassett. 1985. Review of the Upper Silurian and Lower Devonian articulate brachiopods of Podolia. Special Papers in Palaeontology (34):1-66
160792	14151	28673	Lochkovian		419.2	410.8	6249	Brachiopoda	Rhynchonellata	Rhynchonellida	Machaerariidae	Machaeraria	gp_mid	-27.3	4.1	302	O. I. Nikiforova, T. L. Modzalevskaya, and M. G. Bassett. 1985. Review of the Upper Silurian and Lower Devonian articulate brachiopods of Podolia. Special Papers in Palaeontology (34):1-66
160793	14151	28340	Lochkovian		419.2	410.8	6249	Brachiopoda	Rhynchonellata	Rhynchonellida			gp_mid	-27.3	4.1	302	O. I. Nikiforova, T. L. Modzalevskaya, and M. G. Bassett. 1985. Review of the Upper Silurian and Lower Devonian articulate brachiopods of Podolia. Special Papers in Palaeontology (34):1-66
160794	14151	28926	Lochkovian		419.2	410.8	6249	Brachiopoda	Rhynchonellata	Rhynchonellida	Hebetoechiidae	Sphaerirhynchia	gp_mid	-27.3	4.1	302	O. I. Nikiforova, T. L. Modzalevskaya, and M. G. Bassett. 1985. Review of the Upper Silurian and Lower Devonian articulate brachiopods of Podolia. Special Papers in Palaeontology (34):1-66
160795	14151	28639	Lochkovian		419.2	410.8	6249	Brachiopoda	Rhynchonellata	Rhynchonellida	Hebetoechiidae	Lanceomyonia	gp_mid	-27.3	4.1	302	O. I. Nikiforova, T. L. Modzalevskaya, and M. G. Bassett. 1985. Review of the Upper Silurian and Lower Devonian articulate brachiopods of Podolia. Special Papers in Palaeontology (34):1-66
160796	14151	184927	Lochkovian		419.2	410.8	6249	Brachiopoda	Rhynchonellata	Atrypida	Atrypidae	Atrypa	gp_mid	-27.3	4.1	302	O. I. Nikiforova, T. L. Modzalevskaya, and M. G. Bassett. 1985. Review of the Upper Silurian and Lower Devonian articulate brachiopods of Podolia. Special Papers in Palaeontology (34):1-66
160797	14151	29876	Lochkovian		419.2	410.8	6249	Brachiopoda	Rhynchonellata	Atrypida	Lissatrypidae	Lissatrypa	gp_mid	-27.3	4.1	302	O. I. Nikiforova, T. L. Modzalevskaya, and M. G. Bassett. 1985. Review of the Upper Silurian and Lower Devonian articulate brachiopods of Podolia. Special Papers in Palaeontology (34):1-66
160798	14151	313393	Lochkovian		419.2	410.8	6249	Brachiopoda	Rhynchonellata	Atrypida	Lissatrypidae	Septatrypa	gp_mid	-27.3	4.1	302	O. I. Nikiforova, T. L. Modzalevskaya, and M. G. Bassett. 1985. Review of the Upper Silurian and Lower Devonian articulate brachiopods of Podolia. Special Papers in Palaeontology (34):1-66
160799	14151	29335	Lochkovian		419.2	410.8	6249	Brachiopoda	Rhynchonellata	Spiriferida	Delthyrididae	Howellella	gp_mid	-27.3	4.1	302	O. I. Nikiforova, T. L. Modzalevskaya, and M. G. Bassett. 1985. Review of the Upper Silurian and Lower Devonian articulate brachiopods of Podolia. Special Papers in Palaeontology (34):1-66
160800	14151	29335	Lochkovian		419.2	410.8	6249	Brachiopoda	Rhynchonellata	Spiriferida	Delthyrididae	Howellella	gp_mid	-27.3	4.1	302	O. I. Nikiforova, T. L. Modzalevskaya, and M. G. Bassett. 1985. Review of the Upper Silurian and Lower Devonian articulate brachiopods of Podolia. Special Papers in Palaeontology (34):1-66
160801	14151	29335	Lochkovian		419.2	410.8	6249	Brachiopoda	Rhynchonellata	Spiriferida	Delthyrididae	Howellella	gp_mid	-27.3	4.1	302	O. I. Nikiforova, T. L. Modzalevskaya, and M. G. Bassett. 1985. Review of the Upper Silurian and Lower Devonian articulate brachiopods of Podolia. Special Papers in Palaeontology (34):1-66
160802	14151	29207	Lochkovian		419.2	410.8	6249	Brachiopoda	Rhynchonellata	Spiriferinida	Cyrtinidae	Cyrtina	gp_mid	-27.3	4.1	302	O. I. Nikiforova, T. L. Modzalevskaya, and M. G. Bassett. 1985. Review of the Upper Silurian and Lower Devonian articulate brachiopods of Podolia. Special Papers in Palaeontology (34):1-66
160808	14152	26733	Lochkovian		419.2	410.8	6249	Brachiopoda	Rhynchonellata	Orthida	Dicoelosiidae	Dicoelosia	gp_mid	-27.3	4.1	302	O. I. Nikiforova, T. L. Modzalevskaya, and M. G. Bassett. 1985. Review of the Upper Silurian and Lower Devonian articulate brachiopods of Podolia. Special Papers in Palaeontology (34):1-66
160809	14152	26970	Lochkovian		419.2	410.8	6249	Brachiopoda	Rhynchonellata	Orthida	Dalmanellidae	Resserella	gp_mid	-27.3	4.1	302	O. I. Nikiforova, T. L. Modzalevskaya, and M. G. Bassett. 1985. Review of the Upper Silurian and Lower Devonian articulate brachiopods of Podolia. Special Papers in Palaeontology (34):1-66
160810	14152	26935	Lochkovian		419.2	410.8	6249	Brachiopoda	Rhynchonellata	Orthida	Platyorthidae	Platyorthis	gp_mid	-27.3	4.1	302	O. I. Nikiforova, T. L. Modzalevskaya, and M. G. Bassett. 1985. Review of the Upper Silurian and Lower Devonian articulate brachiopods of Podolia. Special Papers in Palaeontology (34):1-66
160811	14152	299127	Lochkovian		419.2	410.8	6249	Brachiopoda	Rhynchonellata	Orthida	Dalmanellidae	Isorthis (Isorthis)	gp_mid	-27.3	4.1	302	O. I. Nikiforova, T. L. Modzalevskaya, and M. G. Bassett. 1985. Review of the Upper Silurian and Lower Devonian articulate brachiopods of Podolia. Special Papers in Palaeontology (34):1-66
160812	14152	26727	Lochkovian		419.2	410.8	6249	Brachiopoda	Rhynchonellata	Orthida	Rhipidomellidae	Dalejina	gp_mid	-27.3	4.1	302	O. I. Nikiforova, T. L. Modzalevskaya, and M. G. Bassett. 1985. Review of the Upper Silurian and Lower Devonian articulate brachiopods of Podolia. Special Papers in Palaeontology (34):1-66
160813	14152	309972	Lochkovian		419.2	410.8	6249	Brachiopoda	Strophomenata	Strophomenida	Rafinesquinidae	Glossoleptaena	gp_mid	-27.3	4.1	302	O. I. Nikiforova, T. L. Modzalevskaya, and M. G. Bassett. 1985. Review of the Upper Silurian and Lower Devonian articulate brachiopods of Podolia. Special Papers in Palaeontology (34):1-66
160814	14152	354662	Lochkovian		419.2	410.8	6249	Brachiopoda	Strophomenata	Strophomenida	Sowerbyellidae	Plectodonta (Plectodonta)	gp_mid	-27.3	4.1	302	O. I. Nikiforova, T. L. Modzalevskaya, and M. G. Bassett. 1985. Review of the Upper Silurian and Lower Devonian articulate brachiopods of Podolia. Special Papers in Palaeontology (34):1-66
160815	14152	313186	Lochkovian		419.2	410.8	6249	Brachiopoda	Strophomenata	Strophomenida	Strophodontidae	Pholidostrophia (Mesopholidostrophia)	gp_mid	-27.3	4.1	302	O. I. Nikiforova, T. L. Modzalevskaya, and M. G. Bassett. 1985. Review of the Upper Silurian and Lower Devonian articulate brachiopods of Podolia. Special Papers in Palaeontology (34):1-66
160816	14152	367143	Lochkovian		419.2	410.8	6249	Brachiopoda	Strophomenata	Strophomenida	Amphistrophiidae	Mesodouvillina	gp_mid	-27.3	4.1	302	O. I. Nikiforova, T. L. Modzalevskaya, and M. G. Bassett. 1985. Review of the Upper Silurian and Lower Devonian articulate brachiopods of Podolia. Special Papers in Palaeontology (34):1-66
160817	14152	27087	Lochkovian		419.2	410.8	6249	Brachiopoda	Strophomenata	Strophomenida	Amphistrophiidae	Amphistrophia	gp_mid	-27.3	4.1	302	O. I. Nikiforova, T. L. Modzalevskaya, and M. G. Bassett. 1985. Review of the Upper Silurian and Lower Devonian articulate brachiopods of Podolia. Special Papers in Palaeontology (34):1-66
160818	14152	27482	Lochkovian		419.2	410.8	6249	Brachiopoda	Strophomenata	Orthotetida	Chilidiopsidae	Iridistrophia	gp_mid	-27.3	4.1	302	O. I. Nikiforova, T. L. Modzalevskaya, and M. G. Bassett. 1985. Review of the Upper Silurian and Lower Devonian articulate brachiopods of Podolia. Special Papers in Palaeontology (34):1-66
160819	14152	27125	Lochkovian		419.2	410.8	6249	Brachiopoda	Strophomenata	Productida	Strophochonetidae	Asymmetrochonetes	gp_mid	-27.3	4.1	302	O. I. Nikiforova, T. L. Modzalevskaya, and M. G. Bassett. 1985. Review of the Upper Silurian and Lower Devonian articulate brachiopods of Podolia. Special Papers in Palaeontology (34):1-66
160822	14152	28656	Lochkovian		419.2	410.8	6249	Brachiopoda	Rhynchonellata	Rhynchonellida	Camarotoechiidae	Linguopugnoides	gp_mid	-27.3	4.1	302	O. I. Nikiforova, T. L. Modzalevskaya, and M. G. Bassett. 1985. Review of the Upper Silurian and Lower Devonian articulate brachiopods of Podolia. Special Papers in Palaeontology (34):1-66
160823	14152	28578	Lochkovian		419.2	410.8	6249	Brachiopoda	Rhynchonellata	Rhynchonellida	Trigonirhynchiidae	Hemitoechia	gp_mid	-27.3	4.1	302	O. I. Nikiforova, T. L. Modzalevskaya, and M. G. Bassett. 1985. Review of the Upper Silurian and Lower Devonian articulate brachiopods of Podolia. Special Papers in Palaeontology (34):1-66
160824	14152	28639	Lochkovian		419.2	410.8	6249	Brachiopoda	Rhynchonellata	Rhynchonellida	Hebetoechiidae	Lanceomyonia	gp_mid	-27.3	4.1	302	O. I. Nikiforova, T. L. Modzalevskaya, and M. G. Bassett. 1985. Review of the Upper Silurian and Lower Devonian articulate brachiopods of Podolia. Special Papers in Palaeontology (34):1-66
160825	14152	184927	Lochkovian		419.2	410.8	6249	Brachiopoda	Rhynchonellata	Atrypida	Atrypidae	Atrypa	gp_mid	-27.3	4.1	302	O. I. Nikiforova, T. L. Modzalevskaya, and M. G. Bassett. 1985. Review of the Upper Silurian and Lower Devonian articulate brachiopods of Podolia. Special Papers in Palaeontology (34):1-66
160826	14152	29876	Lochkovian		419.2	410.8	6249	Brachiopoda	Rhynchonellata	Atrypida	Lissatrypidae	Lissatrypa	gp_mid	-27.3	4.1	302	O. I. Nikiforova, T. L. Modzalevskaya, and M. G. Bassett. 1985. Review of the Upper Silurian and Lower Devonian articulate brachiopods of Podolia. Special Papers in Palaeontology (34):1-66
160827	14152	29335	Lochkovian		419.2	410.8	6249	Brachiopoda	Rhynchonellata	Spiriferida	Delthyrididae	Howellella	gp_mid	-27.3	4.1	302	O. I. Nikiforova, T. L. Modzalevskaya, and M. G. Bassett. 1985. Review of the Upper Silurian and Lower Devonian articulate brachiopods of Podolia. Special Papers in Palaeontology (34):1-66
160828	14152	29335	Lochkovian		419.2	410.8	6249	Brachiopoda	Rhynchonellata	Spiriferida	Delthyrididae	Howellella	gp_mid	-27.3	4.1	302	O. I. Nikiforova, T. L. Modzalevskaya, and M. G. Bassett. 1985. Review of the Upper Silurian and Lower Devonian articulate brachiopods of Podolia. Special Papers in Palaeontology (34):1-66
160829	14152	29071	Lochkovian		419.2	410.8	6249	Brachiopoda	Rhynchonellata	Spiriferida	Ambocoeliidae	Ambocoelia	gp_mid	-27.3	4.1	302	O. I. Nikiforova, T. L. Modzalevskaya, and M. G. Bassett. 1985. Review of the Upper Silurian and Lower Devonian articulate brachiopods of Podolia. Special Papers in Palaeontology (34):1-66
160830	14152	29207	Lochkovian		419.2	410.8	6249	Brachiopoda	Rhynchonellata	Spiriferinida	Cyrtinidae	Cyrtina	gp_mid	-27.3	4.1	302	O. I. Nikiforova, T. L. Modzalevskaya, and M. G. Bassett. 1985. Review of the Upper Silurian and Lower Devonian articulate brachiopods of Podolia. Special Papers in Palaeontology (34):1-66
160838	14153	26991	Lochkovian		419.2	410.8	6249	Brachiopoda	Rhynchonellata	Orthida	Schizophoriidae	Schizophoria	gp_mid	-27.3	4.1	302	O. I. Nikiforova, T. L. Modzalevskaya, and M. G. Bassett. 1985. Review of the Upper Silurian and Lower Devonian articulate brachiopods of Podolia. Special Papers in Palaeontology (34):1-66
160839	14153	367143	Lochkovian		419.2	410.8	6249	Brachiopoda	Strophomenata	Strophomenida	Amphistrophiidae	Mesodouvillina	gp_mid	-27.3	4.1	302	O. I. Nikiforova, T. L. Modzalevskaya, and M. G. Bassett. 1985. Review of the Upper Silurian and Lower Devonian articulate brachiopods of Podolia. Special Papers in Palaeontology (34):1-66
160840	14153	27482	Lochkovian		419.2	410.8	6249	Brachiopoda	Strophomenata	Orthotetida	Chilidiopsidae	Iridistrophia	gp_mid	-27.3	4.1	302	O. I. Nikiforova, T. L. Modzalevskaya, and M. G. Bassett. 1985. Review of the Upper Silurian and Lower Devonian articulate brachiopods of Podolia. Special Papers in Palaeontology (34):1-66
160841	14153	27848	Lochkovian		419.2	410.8	6249	Brachiopoda	Strophomenata	Productida	Strophochonetidae	Pseudostrophochonetes	gp_mid	-27.3	4.1	302	O. I. Nikiforova, T. L. Modzalevskaya, and M. G. Bassett. 1985. Review of the Upper Silurian and Lower Devonian articulate brachiopods of Podolia. Special Papers in Palaeontology (34):1-66
160842	14153	29335	Lochkovian		419.2	410.8	6249	Brachiopoda	Rhynchonellata	Spiriferida	Delthyrididae	Howellella	gp_mid	-27.3	4.1	302	O. I. Nikiforova, T. L. Modzalevskaya, and M. G. Bassett. 1985. Review of the Upper Silurian and Lower Devonian articulate brachiopods of Podolia. Special Papers in Palaeontology (34):1-66
160845	14154	367143	Lochkovian		419.2	410.8	6249	Brachiopoda	Strophomenata	Strophomenida	Amphistrophiidae	Mesodouvillina	gp_mid	-27.3	4.1	302	O. I. Nikiforova, T. L. Modzalevskaya, and M. G. Bassett. 1985. Review of the Upper Silurian and Lower Devonian articulate brachiopods of Podolia. Special Papers in Palaeontology (34):1-66
160846	14154	27848	Lochkovian		419.2	410.8	6249	Brachiopoda	Strophomenata	Productida	Strophochonetidae	Pseudostrophochonetes	gp_mid	-27.3	4.1	302	O. I. Nikiforova, T. L. Modzalevskaya, and M. G. Bassett. 1985. Review of the Upper Silurian and Lower Devonian articulate brachiopods of Podolia. Special Papers in Palaeontology (34):1-66
160847	14154	29335	Lochkovian		419.2	410.8	6249	Brachiopoda	Rhynchonellata	Spiriferida	Delthyrididae	Howellella	gp_mid	-27.3	4.1	302	O. I. Nikiforova, T. L. Modzalevskaya, and M. G. Bassett. 1985. Review of the Upper Silurian and Lower Devonian articulate brachiopods of Podolia. Special Papers in Palaeontology (34):1-66
160850	14155	29335	Lochkovian		419.2	410.8	6249	Brachiopoda	Rhynchonellata	Spiriferida	Delthyrididae	Howellella	gp_mid	-27.3	4.1	302	O. I. Nikiforova, T. L. Modzalevskaya, and M. G. Bassett. 1985. Review of the Upper Silurian and Lower Devonian articulate brachiopods of Podolia. Special Papers in Palaeontology (34):1-66
776733	83326	110290	Pragian		410.8	407.6	27952	Brachiopoda	Strophomenata	Strophomenida	Strophodontidae	Strophomena (Strophodonta)	gp_mid	85.51	4.09	615	T. Tong-Dzuy, T. H. Dang, and D. H. Nguyen, D. K. Nguyen, H. H. Nguyen, T. D. Nguyen, H. P. Ta, K. N. Pham, N. T. Doan. 1988. Stratigrafiya i tselenteraty Dewona W'etnama, 1: Stratigrafiya [Devonian stratigraphy and coelenterata of Vietnam, 1: Stratigraphy]
776734	83326	29335	Pragian		410.8	407.6	27952	Brachiopoda	Rhynchonellata	Spiriferida	Delthyrididae	Howellella	gp_mid	85.51	4.09	615	T. Tong-Dzuy, T. H. Dang, and D. H. Nguyen, D. K. Nguyen, H. H. Nguyen, T. D. Nguyen, H. P. Ta, K. N. Pham, N. T. Doan. 1988. Stratigrafiya i tselenteraty Dewona W'etnama, 1: Stratigrafiya [Devonian stratigraphy and coelenterata of Vietnam, 1: Stratigraphy]
776740	83326	29047	Pragian		410.8	407.6	27952	Brachiopoda	Rhynchonellata	Spiriferida	Acrospiriferidae	Acrospirifer	gp_mid	85.51	4.09	615	T. Tong-Dzuy, T. H. Dang, and D. H. Nguyen, D. K. Nguyen, H. H. Nguyen, T. D. Nguyen, H. P. Ta, K. N. Pham, N. T. Doan. 1988. Stratigrafiya i tselenteraty Dewona W'etnama, 1: Stratigrafiya [Devonian stratigraphy and coelenterata of Vietnam, 1: Stratigraphy]
776741	83326	28902	Pragian		410.8	407.6	27952	Brachiopoda	Rhynchonellata	Rhynchonellida	Septalariidae	Septalaria	gp_mid	85.51	4.09	615	T. Tong-Dzuy, T. H. Dang, and D. H. Nguyen, D. K. Nguyen, H. H. Nguyen, T. D. Nguyen, H. P. Ta, K. N. Pham, N. T. Doan. 1988. Stratigrafiya i tselenteraty Dewona W'etnama, 1: Stratigrafiya [Devonian stratigraphy and coelenterata of Vietnam, 1: Stratigraphy]
776742	83326	27214	Pragian		410.8	407.6	27952	Brachiopoda	Strophomenata	Productida	Chonetidae	Chonetes	gp_mid	85.51	4.09	615	T. Tong-Dzuy, T. H. Dang, and D. H. Nguyen, D. K. Nguyen, H. H. Nguyen, T. D. Nguyen, H. P. Ta, K. N. Pham, N. T. Doan. 1988. Stratigrafiya i tselenteraty Dewona W'etnama, 1: Stratigrafiya [Devonian stratigraphy and coelenterata of Vietnam, 1: Stratigraphy]
776743	83326	27226	Pragian		410.8	407.6	27952	Brachiopoda	Strophomenata	Productida	Chonostrophiidae	Chonostrophia	gp_mid	85.51	4.09	615	T. Tong-Dzuy, T. H. Dang, and D. H. Nguyen, D. K. Nguyen, H. H. Nguyen, T. D. Nguyen, H. P. Ta, K. N. Pham, N. T. Doan. 1988. Stratigrafiya i tselenteraty Dewona W'etnama, 1: Stratigrafiya [Devonian stratigraphy and coelenterata of Vietnam, 1: Stratigraphy]
776748	83326	29824	Pragian		410.8	407.6	27952	Brachiopoda	Rhynchonellata	Atrypida	Atrypidae	Desquamatia	gp_mid	85.51	4.09	615	T. Tong-Dzuy, T. H. Dang, and D. H. Nguyen, D. K. Nguyen, H. H. Nguyen, T. D. Nguyen, H. P. Ta, K. N. Pham, N. T. Doan. 1988. Stratigrafiya i tselenteraty Dewona W'etnama, 1: Stratigrafiya [Devonian stratigraphy and coelenterata of Vietnam, 1: Stratigraphy]
776749	83326	29824	Pragian		410.8	407.6	27952	Brachiopoda	Rhynchonellata	Atrypida	Atrypidae	Desquamatia	gp_mid	85.51	4.09	615	T. Tong-Dzuy, T. H. Dang, and D. H. Nguyen, D. K. Nguyen, H. H. Nguyen, T. D. Nguyen, H. P. Ta, K. N. Pham, N. T. Doan. 1988. Stratigrafiya i tselenteraty Dewona W'etnama, 1: Stratigrafiya [Devonian stratigraphy and coelenterata of Vietnam, 1: Stratigraphy]
776750	83326	29779	Pragian		410.8	407.6	27952	Brachiopoda	Rhynchonellata	Atrypida	Atrypidae	Atrypa	gp_mid	85.51	4.09	615	T. Tong-Dzuy, T. H. Dang, and D. H. Nguyen, D. K. Nguyen, H. H. Nguyen, T. D. Nguyen, H. P. Ta, K. N. Pham, N. T. Doan. 1988. Stratigrafiya i tselenteraty Dewona W'etnama, 1: Stratigrafiya [Devonian stratigraphy and coelenterata of Vietnam, 1: Stratigraphy]
278736	26652	26816	Pragian		410.8	407.6	7311	Brachiopoda	Rhynchonellata	Orthida	Dalmanellidae	Isorthis	gp_mid	-61.19	4.07	106	J. G. Johnson. 1975. Devonian brachiopods from the Quadrithyris Zone (Upper Lochkovian), Canadian arctic archipelago. Geological Survey of Canada Bulletin 235:5-36
278737	26652	26714	Pragian		410.8	407.6	7311	Brachiopoda	Rhynchonellata	Orthida	Dalmanellidae	Cortezorthis	gp_mid	-61.19	4.07	106	J. G. Johnson. 1975. Devonian brachiopods from the Quadrithyris Zone (Upper Lochkovian), Canadian arctic archipelago. Geological Survey of Canada Bulletin 235:5-36
278738	26652	26991	Pragian		410.8	407.6	7311	Brachiopoda	Rhynchonellata	Orthida	Schizophoriidae	Schizophoria	gp_mid	-61.19	4.07	106	J. G. Johnson. 1975. Devonian brachiopods from the Quadrithyris Zone (Upper Lochkovian), Canadian arctic archipelago. Geological Survey of Canada Bulletin 235:5-36
278739	26652	26866	Pragian		410.8	407.6	7311	Brachiopoda	Rhynchonellata	Orthida	Draboviidae	Muriferella	gp_mid	-61.19	4.07	106	J. G. Johnson. 1975. Devonian brachiopods from the Quadrithyris Zone (Upper Lochkovian), Canadian arctic archipelago. Geological Survey of Canada Bulletin 235:5-36
278740	26652	26727	Pragian		410.8	407.6	7311	Brachiopoda	Rhynchonellata	Orthida	Rhipidomellidae	Dalejina	gp_mid	-61.19	4.07	106	J. G. Johnson. 1975. Devonian brachiopods from the Quadrithyris Zone (Upper Lochkovian), Canadian arctic archipelago. Geological Survey of Canada Bulletin 235:5-36
278742	26652	27544	Pragian		410.8	407.6	7311	Brachiopoda	Strophomenata	Strophomenida	Rafinesquinidae	Leptaena	gp_mid	-61.19	4.07	106	J. G. Johnson. 1975. Devonian brachiopods from the Quadrithyris Zone (Upper Lochkovian), Canadian arctic archipelago. Geological Survey of Canada Bulletin 235:5-36
278743	26652	27925	Pragian		410.8	407.6	7311	Brachiopoda	Strophomenata	Orthotetida	Schuchertellidae	Schuchertella	gp_mid	-61.19	4.07	106	J. G. Johnson. 1975. Devonian brachiopods from the Quadrithyris Zone (Upper Lochkovian), Canadian arctic archipelago. Geological Survey of Canada Bulletin 235:5-36
278744	26652	28018	Pragian		410.8	407.6	7311	Brachiopoda	Strophomenata	Strophomenida	Strophonellidae	Strophonella	gp_mid	-61.19	4.07	106	J. G. Johnson. 1975. Devonian brachiopods from the Quadrithyris Zone (Upper Lochkovian), Canadian arctic archipelago. Geological Survey of Canada Bulletin 235:5-36
278745	26652	110290	Pragian		410.8	407.6	7311	Brachiopoda	Strophomenata	Strophomenida	Strophodontidae	Strophomena (Strophodonta)	gp_mid	-61.19	4.07	106	J. G. Johnson. 1975. Devonian brachiopods from the Quadrithyris Zone (Upper Lochkovian), Canadian arctic archipelago. Geological Survey of Canada Bulletin 235:5-36
278746	26652	27779	Pragian		410.8	407.6	7311	Brachiopoda	Strophomenata	Strophomenida	Douvillinidae	Phragmostrophia	gp_mid	-61.19	4.07	106	J. G. Johnson. 1975. Devonian brachiopods from the Quadrithyris Zone (Upper Lochkovian), Canadian arctic archipelago. Geological Survey of Canada Bulletin 235:5-36
278747	26652	27214	Pragian		410.8	407.6	7311	Brachiopoda	Strophomenata	Productida	Chonetidae	Chonetes	gp_mid	-61.19	4.07	106	J. G. Johnson. 1975. Devonian brachiopods from the Quadrithyris Zone (Upper Lochkovian), Canadian arctic archipelago. Geological Survey of Canada Bulletin 235:5-36
278748	26652	28340	Pragian		410.8	407.6	7311	Brachiopoda	Rhynchonellata	Rhynchonellida			gp_mid	-61.19	4.07	106	J. G. Johnson. 1975. Devonian brachiopods from the Quadrithyris Zone (Upper Lochkovian), Canadian arctic archipelago. Geological Survey of Canada Bulletin 235:5-36
278749	26652	28340	Pragian		410.8	407.6	7311	Brachiopoda	Rhynchonellata	Rhynchonellida			gp_mid	-61.19	4.07	106	J. G. Johnson. 1975. Devonian brachiopods from the Quadrithyris Zone (Upper Lochkovian), Canadian arctic archipelago. Geological Survey of Canada Bulletin 235:5-36
278750	26652	29020	Pragian		410.8	407.6	7311	Brachiopoda	Rhynchonellata	Rhynchonellida	Leiorhynchidae	Werneckeella	gp_mid	-61.19	4.07	106	J. G. Johnson. 1975. Devonian brachiopods from the Quadrithyris Zone (Upper Lochkovian), Canadian arctic archipelago. Geological Survey of Canada Bulletin 235:5-36
278751	26652	184927	Pragian		410.8	407.6	7311	Brachiopoda	Rhynchonellata	Atrypida	Atrypidae	Atrypa	gp_mid	-61.19	4.07	106	J. G. Johnson. 1975. Devonian brachiopods from the Quadrithyris Zone (Upper Lochkovian), Canadian arctic archipelago. Geological Survey of Canada Bulletin 235:5-36
278752	26652	29946	Pragian		410.8	407.6	7311	Brachiopoda	Rhynchonellata	Atrypida	Atrypidae	Spinatrypa	gp_mid	-61.19	4.07	106	J. G. Johnson. 1975. Devonian brachiopods from the Quadrithyris Zone (Upper Lochkovian), Canadian arctic archipelago. Geological Survey of Canada Bulletin 235:5-36
278753	26652	29770	Pragian		410.8	407.6	7311	Brachiopoda	Rhynchonellata	Atrypida	Atrypidae	Anatrypa	gp_mid	-61.19	4.07	106	J. G. Johnson. 1975. Devonian brachiopods from the Quadrithyris Zone (Upper Lochkovian), Canadian arctic archipelago. Geological Survey of Canada Bulletin 235:5-36
278755	26652	29335	Pragian		410.8	407.6	7311	Brachiopoda	Rhynchonellata	Spiriferida	Delthyrididae	Howellella	gp_mid	-61.19	4.07	106	J. G. Johnson. 1975. Devonian brachiopods from the Quadrithyris Zone (Upper Lochkovian), Canadian arctic archipelago. Geological Survey of Canada Bulletin 235:5-36
278756	26652	29585	Pragian		410.8	407.6	7311	Brachiopoda	Rhynchonellata	Spiriferida	Xenomartiniidae	Quadrithyris	gp_mid	-61.19	4.07	106	J. G. Johnson. 1975. Devonian brachiopods from the Quadrithyris Zone (Upper Lochkovian), Canadian arctic archipelago. Geological Survey of Canada Bulletin 235:5-36
278757	26652	94946	Pragian		410.8	407.6	7311	Brachiopoda	Rhynchonellata	Spiriferida	Reticulariidae		gp_mid	-61.19	4.07	106	J. G. Johnson. 1975. Devonian brachiopods from the Quadrithyris Zone (Upper Lochkovian), Canadian arctic archipelago. Geological Survey of Canada Bulletin 235:5-36
278758	26652	29207	Pragian		410.8	407.6	7311	Brachiopoda	Rhynchonellata	Spiriferinida	Cyrtinidae	Cyrtina	gp_mid	-61.19	4.07	106	J. G. Johnson. 1975. Devonian brachiopods from the Quadrithyris Zone (Upper Lochkovian), Canadian arctic archipelago. Geological Survey of Canada Bulletin 235:5-36
468701	46579	26974	Lochkovian		419.2	410.8	12204	Brachiopoda	Rhynchonellata	Orthida	Rhipidomellidae	Rhipidomella	gp_mid	-26.85	4.06	302	T. N. Koren'. 1968. Pervyye nakhodki rannedevonskikh monograptid v borshchovskom gorizonte Podolii. First report of early Devonian monograptids in the Borshchov horizon of Podolia. Doklady Akademii Nauk SSSR 182(4):938-940
468702	46579	28639	Lochkovian		419.2	410.8	12204	Brachiopoda	Rhynchonellata	Rhynchonellida	Hebetoechiidae	Lanceomyonia	gp_mid	-26.85	4.06	302	T. N. Koren'. 1968. Pervyye nakhodki rannedevonskikh monograptid v borshchovskom gorizonte Podolii. First report of early Devonian monograptids in the Borshchov horizon of Podolia. Doklady Akademii Nauk SSSR 182(4):938-940
468703	46579	28656	Lochkovian		419.2	410.8	12204	Brachiopoda	Rhynchonellata	Rhynchonellida	Camarotoechiidae	Linguopugnoides	gp_mid	-26.85	4.06	302	T. N. Koren'. 1968. Pervyye nakhodki rannedevonskikh monograptid v borshchovskom gorizonte Podolii. First report of early Devonian monograptids in the Borshchov horizon of Podolia. Doklady Akademii Nauk SSSR 182(4):938-940
231045	23446	29335	Lochkovian	Pragian	419.2	407.6	6695	Brachiopoda	Rhynchonellata	Spiriferida	Delthyrididae	Howellella	gp_mid	-25.27	4.05	302	V. P. Gritsenko, A. A. Istchenko, and L. I. Konstantinenko, P. D. Tsegelnjuk. 1999. Animal and plant communities of Podolia. In A. J. Boucot and J. D. Lawson (eds.), Paleocommunities--a case study from the Silurian and Lower Devonian
231046	23446	29335	Lochkovian	Pragian	419.2	407.6	6695	Brachiopoda	Rhynchonellata	Spiriferida	Delthyrididae	Howellella	gp_mid	-25.27	4.05	302	V. P. Gritsenko, A. A. Istchenko, and L. I. Konstantinenko, P. D. Tsegelnjuk. 1999. Animal and plant communities of Podolia. In A. J. Boucot and J. D. Lawson (eds.), Paleocommunities--a case study from the Silurian and Lower Devonian
231047	23446	367143	Lochkovian	Pragian	419.2	407.6	6695	Brachiopoda	Strophomenata	Strophomenida	Amphistrophiidae	Mesodouvillina	gp_mid	-25.27	4.05	302	V. P. Gritsenko, A. A. Istchenko, and L. I. Konstantinenko, P. D. Tsegelnjuk. 1999. Animal and plant communities of Podolia. In A. J. Boucot and J. D. Lawson (eds.), Paleocommunities--a case study from the Silurian and Lower Devonian
231048	23446	27848	Lochkovian	Pragian	419.2	407.6	6695	Brachiopoda	Strophomenata	Productida	Strophochonetidae	Pseudostrophochonetes	gp_mid	-25.27	4.05	302	V. P. Gritsenko, A. A. Istchenko, and L. I. Konstantinenko, P. D. Tsegelnjuk. 1999. Animal and plant communities of Podolia. In A. J. Boucot and J. D. Lawson (eds.), Paleocommunities--a case study from the Silurian and Lower Devonian
468690	46577	26974	Lochkovian		419.2	410.8	12204	Brachiopoda	Rhynchonellata	Orthida	Rhipidomellidae	Rhipidomella	gp_mid	-26.85	4.01	302	T. N. Koren'. 1968. Pervyye nakhodki rannedevonskikh monograptid v borshchovskom gorizonte Podolii. First report of early Devonian monograptids in the Borshchov horizon of Podolia. Doklady Akademii Nauk SSSR 182(4):938-940
468691	46577	354662	Lochkovian		419.2	410.8	12204	Brachiopoda	Strophomenata	Strophomenida	Sowerbyellidae	Plectodonta (Plectodonta)	gp_mid	-26.85	4.01	302	T. N. Koren'. 1968. Pervyye nakhodki rannedevonskikh monograptid v borshchovskom gorizonte Podolii. First report of early Devonian monograptids in the Borshchov horizon of Podolia. Doklady Akademii Nauk SSSR 182(4):938-940
468692	46577	28639	Lochkovian		419.2	410.8	12204	Brachiopoda	Rhynchonellata	Rhynchonellida	Hebetoechiidae	Lanceomyonia	gp_mid	-26.85	4.01	302	T. N. Koren'. 1968. Pervyye nakhodki rannedevonskikh monograptid v borshchovskom gorizonte Podolii. First report of early Devonian monograptids in the Borshchov horizon of Podolia. Doklady Akademii Nauk SSSR 182(4):938-940
283669	26978	27165	Lochkovian		419.2	410.8	4261	Brachiopoda	Strophomenata	Strophomenida	Leptostrophiidae	Brachyprion	gp_mid	-26.97	3.89	302	R. E. Plotnick. 1999. Habitat of Llandoverian-Lochkovian eurypterids. In A. J. Boucot, J. D. Lawson (eds.), Paleocommunities - a case study from the Silurian and Lower Devonian. Cambridge: Cambridge University Press.
283670	26978	29335	Lochkovian		419.2	410.8	4261	Brachiopoda	Rhynchonellata	Spiriferida	Delthyrididae	Howellella	gp_mid	-26.97	3.89	302	R. E. Plotnick. 1999. Habitat of Llandoverian-Lochkovian eurypterids. In A. J. Boucot, J. D. Lawson (eds.), Paleocommunities - a case study from the Silurian and Lower Devonian. Cambridge: Cambridge University Press.
278642	26641	26953	Lochkovian		419.2	410.8	7311	Brachiopoda	Rhynchonellata	Orthida	Dalmanellidae	Protocortezorthis	gp_mid	-69.89	3.8	101	J. G. Johnson. 1975. Devonian brachiopods from the Quadrithyris Zone (Upper Lochkovian), Canadian arctic archipelago. Geological Survey of Canada Bulletin 235:5-36
278643	26641	27482	Lochkovian		419.2	410.8	7311	Brachiopoda	Strophomenata	Orthotetida	Chilidiopsidae	Iridistrophia	gp_mid	-69.89	3.8	101	J. G. Johnson. 1975. Devonian brachiopods from the Quadrithyris Zone (Upper Lochkovian), Canadian arctic archipelago. Geological Survey of Canada Bulletin 235:5-36
278645	26641	28673	Lochkovian		419.2	410.8	7311	Brachiopoda	Rhynchonellata	Rhynchonellida	Machaerariidae	Machaeraria	gp_mid	-69.89	3.8	101	J. G. Johnson. 1975. Devonian brachiopods from the Quadrithyris Zone (Upper Lochkovian), Canadian arctic archipelago. Geological Survey of Canada Bulletin 235:5-36
278646	26641	29779	Lochkovian		419.2	410.8	7311	Brachiopoda	Rhynchonellata	Atrypida	Atrypidae	Atrypa	gp_mid	-69.89	3.8	101	J. G. Johnson. 1975. Devonian brachiopods from the Quadrithyris Zone (Upper Lochkovian), Canadian arctic archipelago. Geological Survey of Canada Bulletin 235:5-36
278647	26642	26991	Lochkovian		419.2	410.8	7311	Brachiopoda	Rhynchonellata	Orthida	Schizophoriidae	Schizophoria	gp_mid	-69.89	3.8	101	J. G. Johnson. 1975. Devonian brachiopods from the Quadrithyris Zone (Upper Lochkovian), Canadian arctic archipelago. Geological Survey of Canada Bulletin 235:5-36
278648	26642	27482	Lochkovian		419.2	410.8	7311	Brachiopoda	Strophomenata	Orthotetida	Chilidiopsidae	Iridistrophia	gp_mid	-69.89	3.8	101	J. G. Johnson. 1975. Devonian brachiopods from the Quadrithyris Zone (Upper Lochkovian), Canadian arctic archipelago. Geological Survey of Canada Bulletin 235:5-36
278649	26642	311218	Lochkovian		419.2	410.8	7311	Brachiopoda	Strophomenata	Strophomenida	Leptostrophiidae	Brachyprion	gp_mid	-69.89	3.8	101	J. G. Johnson. 1975. Devonian brachiopods from the Quadrithyris Zone (Upper Lochkovian), Canadian arctic archipelago. Geological Survey of Canada Bulletin 235:5-36
278650	26642	28673	Lochkovian		419.2	410.8	7311	Brachiopoda	Rhynchonellata	Rhynchonellida	Machaerariidae	Machaeraria	gp_mid	-69.89	3.8	101	J. G. Johnson. 1975. Devonian brachiopods from the Quadrithyris Zone (Upper Lochkovian), Canadian arctic archipelago. Geological Survey of Canada Bulletin 235:5-36
278651	26642	29779	Lochkovian		419.2	410.8	7311	Brachiopoda	Rhynchonellata	Atrypida	Atrypidae	Atrypa	gp_mid	-69.89	3.8	101	J. G. Johnson. 1975. Devonian brachiopods from the Quadrithyris Zone (Upper Lochkovian), Canadian arctic archipelago. Geological Survey of Canada Bulletin 235:5-36
278653	26643	29779	Lochkovian		419.2	410.8	7311	Brachiopoda	Rhynchonellata	Atrypida	Atrypidae	Atrypa	gp_mid	-69.89	3.8	101	J. G. Johnson. 1975. Devonian brachiopods from the Quadrithyris Zone (Upper Lochkovian), Canadian arctic archipelago. Geological Survey of Canada Bulletin 235:5-36
278654	26643	29939	Lochkovian		419.2	410.8	7311	Brachiopoda	Rhynchonellata	Atrypida	Lissatrypidae	Septatrypa	gp_mid	-69.89	3.8	101	J. G. Johnson. 1975. Devonian brachiopods from the Quadrithyris Zone (Upper Lochkovian), Canadian arctic archipelago. Geological Survey of Canada Bulletin 235:5-36
278655	26643	29725	Lochkovian		419.2	410.8	7311	Brachiopoda	Rhynchonellata	Spiriferida	Reticulariidae	Undispirifer	gp_mid	-69.89	3.8	101	J. G. Johnson. 1975. Devonian brachiopods from the Quadrithyris Zone (Upper Lochkovian), Canadian arctic archipelago. Geological Survey of Canada Bulletin 235:5-36
278657	26644	28340	Lochkovian		419.2	410.8	7311	Brachiopoda	Rhynchonellata	Rhynchonellida			gp_mid	-69.89	3.8	101	J. G. Johnson. 1975. Devonian brachiopods from the Quadrithyris Zone (Upper Lochkovian), Canadian arctic archipelago. Geological Survey of Canada Bulletin 235:5-36
278658	26644	29779	Lochkovian		419.2	410.8	7311	Brachiopoda	Rhynchonellata	Atrypida	Atrypidae	Atrypa	gp_mid	-69.89	3.8	101	J. G. Johnson. 1975. Devonian brachiopods from the Quadrithyris Zone (Upper Lochkovian), Canadian arctic archipelago. Geological Survey of Canada Bulletin 235:5-36
278659	26644	29725	Lochkovian		419.2	410.8	7311	Brachiopoda	Rhynchonellata	Spiriferida	Reticulariidae	Undispirifer	gp_mid	-69.89	3.8	101	J. G. Johnson. 1975. Devonian brachiopods from the Quadrithyris Zone (Upper Lochkovian), Canadian arctic archipelago. Geological Survey of Canada Bulletin 235:5-36
278660	26645	26991	Lochkovian		419.2	410.8	7311	Brachiopoda	Rhynchonellata	Orthida	Schizophoriidae	Schizophoria	gp_mid	-69.89	3.8	101	J. G. Johnson. 1975. Devonian brachiopods from the Quadrithyris Zone (Upper Lochkovian), Canadian arctic archipelago. Geological Survey of Canada Bulletin 235:5-36
278661	26645	27544	Lochkovian		419.2	410.8	7311	Brachiopoda	Strophomenata	Strophomenida	Rafinesquinidae	Leptaena	gp_mid	-69.89	3.8	101	J. G. Johnson. 1975. Devonian brachiopods from the Quadrithyris Zone (Upper Lochkovian), Canadian arctic archipelago. Geological Survey of Canada Bulletin 235:5-36
278662	26645	311218	Lochkovian		419.2	410.8	7311	Brachiopoda	Strophomenata	Strophomenida	Leptostrophiidae	Brachyprion	gp_mid	-69.89	3.8	101	J. G. Johnson. 1975. Devonian brachiopods from the Quadrithyris Zone (Upper Lochkovian), Canadian arctic archipelago. Geological Survey of Canada Bulletin 235:5-36
278664	26645	28673	Lochkovian		419.2	410.8	7311	Brachiopoda	Rhynchonellata	Rhynchonellida	Machaerariidae	Machaeraria	gp_mid	-69.89	3.8	101	J. G. Johnson. 1975. Devonian brachiopods from the Quadrithyris Zone (Upper Lochkovian), Canadian arctic archipelago. Geological Survey of Canada Bulletin 235:5-36
[truncated: 18,693 more rows]
