# Supplementary material for: Accelerated mass extinction in an isolated biota during Late Devonian climate changes
Source: Sci Rep. 2021 Dec 21;11:24366. doi: 10.1038/s41598-021-03510-6 (PMC8692332; doi:10.1038/s41598-021-03510-6)
Supplement: Supplementary file 2 — Supplementary Information 2. [file 41598_2021_3510_MOESM2_ESM.xlsx]

## Sheet: Sheet1
Sample	Lithology	Other	Carbonate Cement	Bioturbation	Plant Material	D.arcuata	D.cayuta	S.coelata	N.nervosa	Chonetid	D.walcotti	W.hirsuta	F.chemungensis	S.infera	S.impressa	S.amanaensis	Schizophoria.sp.A	C.contractum	K.mesacostalis	C.eximium	S.hystrix	S.trulla	P.devoniana	Athyrid.sp	C.inermis	C.chemungensis	R.orestes	T.mesacostalis	A.gregaria	C.hamiltonensis
ADR1	Medium Sand		Absent	Present	Absent	1	1	0	0	1	0	2	0	0	0	0	0	0	0	0	35	0	0	0	0	0	0	0	0	0
ADR2	Medium Sand		Absent	Absent	Absent	0	0	4	0	0	0	0	0	0	0	0	0	0	0	0	6	0	0	0	3	0	0	0	0	0
BCP1	Very Fine Sand		Absent	Absent	Absent	0	0	0	0	0	0	0	0	0	0	0	0	0	0	0	1	0	0	0	0	0	0	0	0	0
BCP2	Very Fine Sand	Oxidized pieces	Absent	Absent	Absent	2	0	0	0	0	0	0	0	3	0	0	0	1	0	0	3	0	0	0	0	0	0	0	0	0
BCP3	Siltstone		Absent	Present	Absent	0	0	0	0	0	0	0	1	0	0	0	0	0	0	0	0	0	0	0	0	0	0	0	0	0
BCP5	Fine Sand	fossiliferous, well sorted	Absent	Present	Absent	24	7	2	0	0	0	19	3	13	0	0	1	0	0	0	74	0	0	0	0	0	2	0	0	0
BCP6	Very Fine Sand		Absent	Absent	Absent	0	0	0	0	1	0	0	0	0	0	0	0	0	0	0	0	0	0	0	0	0	0	0	0	0
BCP7	Very Fine Sand		Absent	Present	Absent	2	0	0	0	0	0	1	0	0	2	0	3	0	0	0	3	0	0	0	0	0	0	0	0	0
BCP8	Very Fine Sand		Absent	Absent	Absent	2	0	0	0	1	0	6	0	1	0	1	1	0	0	0	2	0	0	0	0	0	5	0	3	1
BCP9	Very Fine Sand	Oxidized pieces	Absent	Absent	Absent	0	0	0	0	0	0	2	0	0	0	0	0	0	0	0	0	0	0	0	0	0	0	0	0	0
BCP10	Very Fine Sand		Absent	Absent	Absent	0	0	0	0	0	0	0	0	0	0	0	0	0	0	0	3	0	0	0	0	0	1	0	0	0
BCP11	Siltstone		Absent	Absent	Absent	0	0	0	0	0	0	0	1	0	0	0	0	0	0	0	1	0	0	0	0	0	0	0	5	0
BCP12	Siltstone		Absent	Present	Absent	1	0	0	0	0	0	2	0	0	0	1	1	0	0	0	3	0	0	0	0	0	0	0	0	1
BCP14	Very Fine Sand		Absent	Absent	Absent	0	0	0	0	0	0	3	0	0	0	0	0	0	0	0	1	0	0	0	0	0	0	0	1	0
BCP15	Very Fine Sand		Absent	Absent	Absent	0	0	0	0	0	0	0	0	0	0	0	0	0	0	0	3	0	0	0	0	0	0	0	1	0
BCP16	Very Fine Sand	Cross-bedded/laminated	Absent	Absent	Absent	0	0	0	1	0	0	10	2	1	0	0	2	0	0	0	2	0	0	0	0	0	5	0	1	0
BCP17	Very Fine Sand		Absent	Absent	Absent	1	0	0	0	0	0	1	0	0	0	0	0	0	0	0	0	0	0	0	0	0	0	0	0	0
BCP18	Very Fine Sand		Absent	Absent	Absent	0	0	0	0	0	0	0	0	0	0	0	0	0	0	0	1	0	0	0	0	0	1	0	0	0
BCP19	Very Fine Sand		Absent	Absent	Absent	0	0	0	0	0	0	11	0	0	0	0	0	0	0	0	2	0	0	0	0	0	2	0	2	0
BCP20	Very Fine Sand		Absent	Absent	Absent	0	0	1	0	0	0	3	0	0	0	0	0	0	0	0	2	0	0	0	0	0	0	0	4	0
BCP21	Very Fine Sand		Absent	Absent	Absent	0	0	0	0	0	0	8	0	0	0	0	0	0	0	0	3	0	0	0	0	0	0	0	1	0
BCP22	Very Fine Sand		Absent	Absent	Absent	0	0	0	0	0	0	1	0	0	0	0	0	0	0	0	0	0	0	0	0	0	0	0	17	0
BCP23	Very Fine Sand	Cross-bedded, mud drape	Absent	Absent	Absent	0	0	0	0	2	0	0	0	0	0	0	0	0	0	0	1	0	0	0	0	0	0	0	24	0
BCP24	Very Fine Sand	cross-laminated	Absent	Present	Absent	0	0	0	0	0	0	0	0	0	0	0	0	0	0	0	0	0	0	0	0	0	0	0	68	0
BCP26	Siltstone	Mineral growths	Absent	Present	Absent	0	0	0	0	0	0	0	0	0	0	0	0	0	0	0	0	0	0	0	0	0	0	0	12	0
BCP27	Siltstone		Absent	Present	Absent	0	0	0	0	0	0	0	0	0	0	0	0	0	0	0	0	0	0	0	0	0	0	0	20	0
BCP28	Very Fine Sand	Cross-laminated	Absent	Absent	Absent	0	0	0	0	0	0	0	0	0	0	0	0	0	0	0	0	0	0	0	0	0	0	0	6	0
BCP29	Very Fine Sand		Absent	Absent	Absent	0	0	0	0	0	0	0	0	0	0	0	0	0	0	0	0	0	0	0	0	0	0	0	4	0
BCP30	Siltstone		Absent	Absent	Absent	0	0	0	0	0	0	0	0	0	0	0	0	0	0	0	0	0	0	0	0	0	0	0	3	0
BCP31	Very Fine Sand		Absent	Absent	Absent	0	0	0	0	0	0	0	0	0	0	0	0	0	0	0	0	0	0	0	0	0	0	0	184	0
BCP32	Siltstone		Absent	Absent	Absent	0	0	0	0	0	0	1	0	0	0	0	0	0	0	0	0	0	0	0	0	0	0	0	10	0
BCP33	Siltstone		Absent	Absent	Absent	0	0	0	0	0	0	0	0	0	0	0	0	0	0	0	0	0	0	0	0	0	0	0	75	0
BCP34	Siltstone		Absent	Absent	Absent	0	0	0	0	0	0	3	0	0	0	0	0	0	0	0	1	0	0	0	0	0	0	0	18	0
BCP35	Very Fine Sand		Absent	Present	Absent	0	0	0	0	0	0	9	0	2	0	0	0	0	0	0	0	0	0	0	0	0	0	0	39	0
BCP36	Very Fine Sand		Absent	Absent	Absent	0	0	0	0	0	0	3	0	0	0	0	0	0	0	0	0	0	0	0	0	0	0	0	9	0
BCP37	Siltstone		Absent	Absent	Absent	0	0	0	0	1	0	1	1	0	0	0	0	0	0	0	0	0	0	0	0	0	0	0	16	0
BCP38	Siltstone		Absent	Absent	Absent	0	0	0	0	1	0	2	0	0	0	0	0	0	0	0	0	0	0	0	0	0	0	0	49	0
BCP39	Very Fine Sand		Absent	Absent	Absent	0	0	0	0	0	0	1	0	0	0	0	0	0	0	0	0	0	0	0	0	0	0	0	130	0
BCP40	Siltstone		Absent	Absent	Absent	1	1	0	0	3	0	3	0	1	0	0	0	0	0	0	0	0	0	0	0	0	0	0	120	0
BCP41	Fine Sand	cross-bedded	Absent	Absent	Absent	0	0	0	0	0	0	0	0	0	0	0	0	1	0	0	3	0	0	0	0	0	0	0	0	0
BCP42	Very Fine Sand		Absent	Present	Absent	0	0	0	0	0	0	2	0	0	0	0	0	0	0	0	0	0	0	0	0	0	0	0	4	0
BCP43	Very Fine Sand		Absent	Absent	Absent	1	0	0	0	0	0	3	0	0	0	0	0	0	0	0	3	0	0	0	0	0	0	0	43	0
BCP44	Very Fine Sand		Absent	Absent	Absent	0	0	0	0	0	0	0	0	0	0	0	0	0	0	0	0	0	0	0	0	0	0	0	9	0
BCP45	Siltstone		Absent	Absent	Absent	0	0	0	0	0	0	3	0	0	0	0	0	0	0	0	0	0	0	0	0	0	0	0	1	0
BCP46	Fine Sand		Absent	Absent	Absent	1	0	0	0	0	0	10	0	0	0	0	0	0	0	0	4	0	0	0	0	0	0	0	2	1
BCP48	Very Fine Sand		Absent	Absent	Absent	3	0	0	0	0	0	2	0	0	0	0	0	0	0	0	0	0	0	0	0	0	0	0	1	0
BCP49	Very Fine Sand		Absent	Absent	Absent	0	0	0	0	0	0	6	0	0	0	0	0	0	0	0	0	0	0	0	0	0	0	0	0	0
BCP49A	Siltstone		Absent	Absent	Absent	0	0	0	0	1	0	3	0	0	0	0	0	0	0	0	1	0	0	0	0	0	0	0	0	1
BCP51	Very Fine Sand		Absent	Absent	Absent	0	2	0	0	0	0	0	0	0	0	0	0	0	0	0	3	0	0	0	0	0	0	0	0	0
BCP53	Siltstone		Absent	Absent	Absent	0	0	0	0	0	0	0	0	2	0	0	1	0	0	0	0	0	0	0	0	0	0	0	0	0
BCP54	Very Fine Sand		Absent	Absent	Absent	0	0	0	0	0	0	1	0	1	0	0	0	0	0	0	0	0	0	0	0	0	0	0	0	0
BCP55	Siltstone		Absent	Absent	Absent	0	0	0	0	0	0	0	0	0	0	0	0	0	0	0	1	0	0	0	0	0	0	0	0	0
BCP58	Siltstone		Absent	Present	Absent	0	0	0	0	0	0	0	0	0	0	0	0	0	0	0	0	0	0	0	0	0	0	0	12	0
BCP59	Very Fine Sand		Absent	Absent	Absent	0	0	0	0	0	0	0	0	0	0	0	0	0	0	0	0	0	0	0	0	0	0	0	6	0
BCP60	Very Fine Sand		Absent	Absent	Absent	0	0	0	0	0	0	1	0	0	0	0	0	0	0	0	0	0	0	0	0	0	0	0	8	0
BCP61	Very Fine Sand		Absent	Absent	Absent	0	0	0	0	0	0	1	0	0	0	0	0	0	0	0	0	0	0	0	0	0	0	0	3	0
BCP69	Fine Sand		Absent	Present	Absent	0	0	0	0	0	0	0	0	1	0	0	0	0	0	0	0	0	0	0	0	0	0	0	0	0
BCP73	Fine Sand		Absent	Absent	Absent	1	0	0	0	0	0	2	0	0	0	0	0	0	0	0	0	0	0	0	0	0	0	0	0	0
BCP74	Very Fine Sand	mud drape, lamination	Absent	Absent	Absent	0	0	0	0	0	0	0	0	0	0	0	0	0	0	0	2	0	0	0	0	0	0	0	0	0
BCP78	Fine Sand		Absent	Absent	Absent	0	0	0	0	0	0	0	0	0	0	0	0	0	0	0	2	0	0	0	0	0	0	0	0	0
BCP80	Very Fine Sand		Absent	Absent	Absent	0	0	0	0	0	0	1	0	0	0	0	0	0	0	0	0	0	0	0	0	0	0	0	0	0
BCP83	Very Fine Sand	lamination	Absent	Present	Present	0	0	0	0	0	0	2	0	0	0	0	0	0	0	0	0	0	0	0	0	0	0	0	0	0
BCP86	Very Fine Sand		Absent	Present	Absent	1	0	0	0	0	0	0	0	0	0	0	0	0	0	0	0	0	0	0	0	0	0	0	0	0
BCP87	Very Fine Sand		Absent	Present	Absent	1	0	0	0	0	0	0	0	0	0	0	0	0	0	0	0	0	0	0	0	0	0	0	0	0
BCP88	Very Fine Sand		Absent	Present	Absent	0	0	0	0	0	0	0	0	0	0	0	0	0	0	0	3	0	0	0	0	0	0	0	0	0
BCP89	Very Fine Sand		Absent	Present	Absent	0	0	0	0	0	0	1	0	0	1	0	0	0	0	0	1	0	0	0	0	0	0	0	0	0
BCP91	Fine Sand		Absent	Present	Absent	0	0	0	0	0	0	0	0	0	0	0	0	0	0	0	0	0	0	0	0	0	0	0	27	0
BCP93	Fine Sand		Absent	Absent	Absent	0	0	0	0	0	0	0	0	0	0	0	0	0	0	0	0	0	0	0	0	0	0	0	1	0
BCP94	Very Fine Sand		Absent	Absent	Absent	0	0	0	0	0	0	0	0	0	0	0	1	0	0	0	0	0	0	0	0	0	0	0	9	0
BCP95	Fine Sand		Absent	Present	Absent	0	0	1	0	0	0	0	0	0	0	1	0	0	0	0	0	0	0	0	0	0	0	0	0	0
BCP96	Fine Sand		Absent	Absent	Absent	0	0	0	0	0	0	0	0	0	0	0	0	0	0	0	0	0	0	0	0	0	0	0	1	0
BCP97	Very Fine Sand		Absent	Absent	Absent	0	0	0	0	0	0	0	1	0	0	0	0	0	0	0	0	0	0	0	0	0	0	0	0	0
BCP99	Very Fine Sand		Absent	Absent	Absent	0	3	0	15	0	0	3	0	0	0	0	0	0	0	0	0	0	0	0	0	0	0	0	0	0
BCP103	Siltstone		Absent	Present	Absent	3	0	0	0	0	0	0	0	0	0	0	0	0	0	0	0	0	0	0	0	0	0	0	1	0
BCP104	Very Fine Sand	mud drape	Absent	Present	Absent	21	2	0	0	0	0	5	1	0	0	0	0	0	0	0	2	0	0	0	1	0	0	0	272	1
BCP105	Siltstone		Absent	Present	Absent	3	0	0	0	0	0	0	0	0	0	0	0	0	0	0	0	0	0	0	0	0	0	0	3	0
BCP106	Very Fine Sand		Absent	Absent	Absent	32	2	0	0	4	1	1	0	0	1	0	0	0	0	0	2	0	0	0	0	0	0	0	320	4
BCP107	Very Fine Sand		Absent	Absent	Absent	5	3	0	0	0	0	0	0	0	0	0	0	0	0	0	0	0	0	0	0	0	0	0	1	0
BCP109	Siltstone		Present	Present	Absent	1	0	0	0	0	0	0	0	0	0	0	0	0	0	0	0	0	0	0	0	0	0	0	0	0
BCP110	Very Fine Sand		Absent	Present	Absent	12	0	0	0	0	0	1	0	0	0	0	0	0	0	0	1	0	0	0	0	0	0	0	0	0
BCP111	Siltstone		Present	Absent	Absent	35	1	0	0	0	0	0	0	1	0	0	0	0	0	0	0	0	0	0	0	0	0	0	0	0
BCP112	Very Fine Sand	mud drape	Absent	Present	Absent	56	0	0	0	0	0	0	0	38	0	0	0	0	0	0	0	0	0	0	0	0	0	0	0	0
BCP113	Siltstone		Present	Absent	Absent	17	0	0	0	0	0	0	0	0	0	0	0	0	0	0	2	0	0	0	0	1	0	0	0	0
BCP113A	Siltstone		Absent	Absent	Absent	11	0	0	0	0	0	0	0	25	1	0	0	0	0	0	0	0	0	0	0	0	0	0	0	0
BCP114	Siltstone		Absent	Present	Absent	4	0	0	0	0	0	0	0	52	0	1	0	0	0	0	4	0	0	0	0	0	0	0	0	0
BCP115	Siltstone		Present	Present	Absent	4	0	0	0	0	0	0	0	76	1	0	0	0	0	0	1	0	0	0	0	0	0	0	0	0
BCP116	Siltstone		Present	Present	Absent	5	0	0	0	0	0	2	0	257	11	11	0	0	0	0	3	0	0	0	0	0	0	0	0	0
BCP116A	Mudstone		Absent	Absent	Absent	3	0	0	0	0	0	1	0	133	6	27	0	0	0	0	1	0	0	0	0	0	0	1	0	0
BCP117	Mudstone		Absent	Absent	Absent	1	0	0	0	2	0	0	0	17	0	1	0	0	0	0	1	0	0	0	0	0	0	0	0	0
BCP118	Siltstone		Present	Absent	Absent	1	0	0	0	2	0	2	0	71	4	2	1	0	0	0	0	0	0	0	0	0	0	0	0	0
BCP119	Siltstone		Absent	Absent	Absent	3	0	0	0	0	0	0	0	11	1	0	0	0	0	0	1	0	0	0	0	0	0	0	0	0
BCP120	Mudstone		Present	Present	Present	4	0	0	0	0	0	2	0	34	0	2	0	0	0	0	1	0	0	0	0	0	0	0	0	0
BCP121	Siltstone		Absent	Present	Absent	9	0	0	0	0	0	0	0	16	3	0	0	0	0	0	2	1	0	0	0	0	0	0	0	0
BCP122	Very Fine Sand		Absent	Absent	Absent	7	0	0	0	0	0	1	0	6	0	2	0	0	0	0	0	0	0	0	0	0	0	0	0	0
BCP125	Very Fine Sand		Absent	Absent	Absent	0	0	0	0	1	0	0	0	31	0	0	0	0	0	0	1	0	0	0	0	0	0	0	0	0
BCP126	Very Fine Sand		Absent	Absent	Absent	0	0	0	0	0	0	0	0	21	0	0	0	0	0	0	0	0	0	0	0	0	0	0	0	0
BCP127	Very Fine Sand		Absent	Absent	Absent	3	0	0	0	0	0	0	0	7	0	0	0	0	0	0	0	0	0	0	0	0	0	0	0	0
BCP129	Siltstone		Absent	Absent	Absent	6	0	0	0	0	0	0	0	4	0	2	0	0	0	0	1	0	0	0	0	0	0	0	0	0
BCP130	Mudstone		Absent	Present	Absent	1	0	0	0	0	0	0	0	2	0	2	0	0	0	0	1	0	0	0	0	0	0	0	0	0
BCP131	Very Fine Sand		Absent	Present	Absent	2	0	0	0	0	0	0	0	4	0	0	0	0	0	0	1	0	0	0	0	0	0	0	0	0
BCP132	Siltstone		Absent	Absent	Absent	1	0	0	0	0	0	0	0	1	0	1	0	0	0	0	0	0	0	0	0	0	0	0	0	0
BCP133	Siltstone		Absent	Absent	Absent	1	0	0	0	0	0	0	0	0	0	0	0	0	0	0	0	0	0	0	0	0	0	0	0	0
BCP134	Siltstone		Absent	Present	Absent	2	0	0	0	0	0	0	0	0	0	0	0	0	0	0	1	0	0	0	0	0	0	0	0	0
BCP135	Siltstone		Absent	Present	Absent	3	0	0	0	0	0	0	0	5	0	0	0	0	0	0	0	0	0	0	0	0	0	0	0	0
BCP136	Siltstone		Absent	Absent	Absent	1	0	0	0	0	0	0	0	0	0	0	0	0	0	0	0	0	0	0	0	0	0	0	0	0
BCP137	Siltstone		Absent	Absent	Absent	2	0	0	0	0	0	0	0	1	0	0	0	0	0	0	0	0	0	0	0	0	0	0	0	0
BCP138	Very Fine Sand		Absent	Absent	Absent	0	0	0	0	0	0	0	0	2	0	0	0	0	0	0	0	0	0	0	0	0	0	0	0	0
BPH	Mudstone	Oxidized clasts	Absent	Absent	Absent	1	0	4	0	3	0	2	0	0	0	0	0	0	0	0	2	0	0	0	0	0	0	0	0	0
BPH1	Mudstone		Absent	Absent	Absent	0	0	0	0	1	0	2	0	0	0	0	0	0	0	0	6	0	0	0	0	0	0	0	0	0
BPH2	Siltstone		Absent	Present	Absent	2	2	5	6	4	0	3	5	9	0	5	0	2	0	0	7	0	2	0	0	1	2	0	3	2
CAM1	Very Fine Sand	internal shell crystals	Absent	Absent	Absent	1	0	0	0	0	0	0	2	0	0	0	0	0	0	0	23	0	0	0	0	0	1	0	0	0
CAM2	Siltstone		Absent	Present	Absent	0	0	0	0	0	0	0	2	0	0	0	0	0	0	0	0	1	0	0	0	0	0	0	0	0
CAM2A	Siltstone		Absent	Absent	Absent	0	0	0	0	0	0	0	2	0	0	0	0	0	0	0	0	0	0	0	0	0	0	0	0	0
CAM3	Siltstone	fossiliferous	Absent	Present	Absent	0	0	0	0	0	0	0	17	0	0	0	0	0	0	0	0	0	0	0	0	0	0	0	0	0
CAM5	Very Fine Sand		Present	Absent	Absent	0	0	0	0	0	0	3	0	0	1	0	0	0	0	0	3	0	0	0	2	0	0	0	0	0
CAM6	Very Fine Sand		Present	Absent	Absent	0	0	0	0	0	0	2	0	4	3	0	0	0	0	0	21	0	0	0	6	0	1	0	0	0
CAM7	Very Fine Sand	Bryozoans	Absent	Absent	Present	0	0	0	0	0	0	0	0	0	2	0	0	0	0	0	0	0	0	0	4	0	0	0	0	0
CAM8	Fine Sand		Present	Absent	Absent	0	0	0	0	0	0	0	4	3	1	0	0	0	0	0	13	0	0	0	12	0	0	0	0	0
CAM9	Very Fine Sand		Present	Absent	Absent	3	0	2	0	0	0	1	2	1	0	0	0	0	0	0	14	0	0	0	5	0	0	0	3	3
CAM10	Very Fine Sand	fossiliferous	Absent	Absent	Absent	5	3	3	0	0	0	0	0	0	0	0	0	0	0	0	17	0	0	0	0	0	0	0	0	0
CAM11	Very Fine Sand		Present	Absent	Absent	0	1	0	0	0	0	2	1	0	1	0	0	3	0	0	6	0	0	0	3	1	0	0	0	0
CAM12	Very Fine Sand		Present	Present	Present	2	2	10	0	0	0	0	0	0	2	0	0	1	0	0	3	0	0	0	1	0	0	0	0	0
CAM13	Very Fine Sand		Present	Absent	Absent	0	0	0	0	0	0	0	1	1	1	0	0	0	0	0	15	0	0	0	12	5	0	0	0	0
CAM14	Siltstone		Absent	Absent	Absent	0	0	0	0	0	0	0	0	0	0	0	1	0	0	0	0	0	0	0	0	1	0	0	0	0
CAM15	Siltstone		Absent	Present	Absent	0	0	0	0	0	0	66	0	0	0	0	0	0	0	0	0	0	0	0	0	0	1	0	0	0
CAM16	Very Fine Sand	Bryozoans	Absent	Absent	Absent	0	0	1	0	0	0	0	0	1	0	0	0	0	0	0	3	0	0	0	4	1	0	0	0	1
CAM17	Siltstone	mud drape	Present	Absent	Absent	0	0	0	0	0	0	14	0	0	0	0	0	0	0	0	0	0	0	0	0	0	0	0	0	0
CAM18	Very Fine Sand		Present	Absent	Absent	13	0	4	0	0	0	26	0	3	0	3	0	0	0	0	8	0	0	0	18	9	0	0	0	1
CAM19	Very Fine Sand		Absent	Absent	Absent	6	0	8	0	0	0	12	1	4	0	3	2	3	0	0	27	0	0	0	3	4	0	0	0	1
CAM20	Very Fine Sand		Absent	Absent	Absent	0	0	0	0	0	0	16	0	0	0	0	0	0	0	0	15	0	0	0	0	0	0	0	0	0
CAM21	Siltstone	Bryozoans	Absent	Present	Absent	2	0	0	0	0	0	3	0	0	0	0	0	0	0	0	19	0	0	0	1	3	2	0	0	0
CAM23	Siltstone		Absent	Present	Absent	0	0	0	0	0	0	3	0	0	1	0	2	0	0	0	8	0	0	0	0	0	0	0	0	1
CAM24	Very Fine Sand		Present	Absent	Absent	4	2	1	0	0	0	24	2	0	0	0	0	4	0	0	2	0	0	0	5	6	1	2	0	1
CAM25	Siltstone		Absent	Absent	Absent	9	0	0	0	0	0	3	0	2	0	1	1	0	0	0	10	0	0	0	2	2	0	0	0	0
CAM26	Very Fine Sand		Absent	Present	Absent	32	4	0	0	0	0	8	0	3	3	7	0	0	0	0	4	0	0	0	1	2	0	0	0	0
CAM27	Very Fine Sand	fossiliferous	Present	Absent	Absent	41	3	0	0	0	0	13	0	0	0	5	0	0	0	0	2	0	0	0	16	4	0	0	0	0
CAM29	Mudstone		Absent	Absent	Absent	28	3	0	0	0	0	9	0	0	7	19	0	4	0	0	15	9	0	1	2	0	0	0	0	1
CAM30	Siltstone		Absent	Absent	Absent	32	4	0	0	0	0	6	0	0	1	3	0	0	0	0	8	8	0	0	1	0	0	0	0	0
CAM31	Very Fine Sand		Absent	Absent	Absent	5	2	0	0	0	0	0	0	0	2	3	0	0	0	0	6	10	0	0	0	0	0	0	0	0
CAM32	Siltstone		Absent	Absent	Absent	54	19	0	0	0	0	1	0	0	0	4	0	0	0	0	12	2	0	0	0	1	0	0	0	0
CAM33	Siltstone		Absent	Absent	Absent	5	0	0	0	0	0	1	0	0	1	1	0	0	0	0	2	0	0	0	1	0	0	0	0	0
CAM34	Siltstone		Absent	Absent	Absent	6	2	0	0	1	0	0	0	1	0	2	1	0	0	0	9	0	0	0	0	0	0	0	0	0
CAM35	Siltstone		Absent	Present	Absent	3	1	0	0	0	0	0	0	0	1	0	0	0	0	0	0	0	0	0	0	0	0	0	0	0
CAM36	Siltstone		Present	Present	Absent	4	0	0	0	0	0	0	0	0	1	0	1	1	0	0	0	2	0	0	0	0	0	0	0	0
CAM37	Siltstone		Absent	Present	Absent	12	0	0	0	0	0	1	0	5	1	3	1	0	0	0	0	0	0	0	0	0	0	0	0	0
CAM38	Very Fine Sand		Absent	Present	Absent	3	0	0	0	0	0	1	0	0	0	0	0	0	0	0	0	0	0	0	1	0	0	0	0	0
CAM39	Siltstone		Absent	Absent	Absent	40	0	0	0	0	0	0	0	3	0	5	0	0	0	0	0	0	0	0	2	1	0	0	0	0
CAM40	Mudstone		Absent	Present	Absent	2	0	0	0	0	0	0	0	1	0	1	0	0	0	0	0	0	0	0	0	0	0	0	0	0
CAM41	Mudstone		Absent	Absent	Absent	1	0	0	0	0	0	1	0	1	1	0	0	0	0	0	0	0	0	0	0	0	0	0	0	0
CAM43	Siltstone		Absent	Present	Absent	4	1	0	0	0	0	0	0	0	0	0	0	0	0	0	0	0	0	0	0	0	0	0	0	0
CAM44	Siltstone		Absent	Absent	Absent	0	2	0	0	0	0	11	0	5	0	2	0	0	0	0	0	0	0	0	0	0	0	0	0	0
CAM45	Siltstone		Absent	Absent	Absent	0	5	0	0	0	0	4	0	0	2	1	0	0	0	0	0	0	0	0	0	0	0	0	0	0
CAM46	Siltstone		Present	Present	Absent	0	8	0	0	0	0	8	0	16	1	0	0	0	0	0	0	0	0	0	0	0	0	0	0	0
CAM47	Silty Shale		Absent	Absent	Absent	0	0	0	0	0	0	0	0	6	0	0	0	0	0	0	0	0	0	0	0	0	0	0	0	0
CAM50	Very Fine Sand		Absent	Absent	Absent	7	27	0	0	0	0	7	1	33	4	5	1	0	0	0	7	0	0	4	0	0	0	0	0	0
CAM51	Siltstone		Absent	Present	Absent	2	9	0	0	0	0	8	0	2	0	2	0	0	0	0	0	0	0	1	0	0	0	0	0	0
CAM52	Siltstone		Present	Present	Absent	0	3	0	0	0	0	2	0	5	4	0	0	0	0	0	2	0	0	0	0	0	0	0	0	0
CAM54	Siltstone		Absent	Absent	Absent	1	5	0	0	0	0	19	0	0	2	4	0	0	0	0	0	0	0	0	0	0	0	0	0	0
CAM60	Siltstone		Present	Present	Absent	0	0	0	0	0	0	0	0	0	0	0	0	0	0	0	0	0	0	0	0	0	0	0	0	0
CAM62	Very Fine Sand		Present	Absent	Absent	1	0	0	0	0	0	0	0	3	0	0	0	1	0	0	0	0	0	0	0	0	2	0	0	0
CCC1	Very Fine Sand	fossiliferous	Absent	Present	Absent	11	0	14	0	0	0	0	11	0	0	0	0	0	0	0	5	0	0	0	0	0	1	0	0	0
CCC2	Fine Sand		Present	Absent	Absent	3	0	15	0	1	0	15	1	0	0	1	1	0	0	0	16	4	0	0	5	6	2	0	0	7
CML1	Very Fine Sand		Absent	Present	Absent	2	0	0	0	0	0	0	2	9	0	5	0	4	22	0	5	0	0	0	0	0	0	0	6	0
CML2	Fine Sand		Absent	Absent	Absent	3	0	1	0	0	0	8	0	0	0	0	0	0	0	0	16	0	0	0	0	0	0	0	0	1
DAN1	Very Fine Sand		Absent	Present	Absent	0	1	0	0	0	0	0	0	0	0	0	0	0	0	0	0	0	0	0	0	0	0	0	0	0
DAN2	Very Fine Sand		Absent	Absent	Absent	0	0	0	0	0	0	0	0	0	0	0	1	0	0	0	1	0	0	0	0	0	0	0	0	0
DAN6	Fine Sand		Absent	Present	Absent	0	0	0	0	0	0	0	0	1	0	0	1	0	0	0	1	0	0	0	0	0	0	0	0	0
DAN7	Fine Sand		Absent	Absent	Present	0	0	0	0	0	0	2	0	1	0	0	0	0	0	0	2	0	0	0	0	0	2	0	0	0
DAN8	Fine Sand		Absent	Absent	Absent	0	0	0	0	0	0	1	0	2	0	0	0	0	0	0	0	0	0	0	0	0	0	0	0	0
DAN9	Medium Sand		Absent	Absent	Absent	0	0	0	0	0	0	0	0	0	0	0	1	0	0	0	0	0	0	0	0	0	0	0	0	0
DAN13	Very Fine Sand		Absent	Absent	Absent	0	0	0	0	0	0	0	0	1	0	0	0	0	0	0	0	0	0	0	0	0	0	0	0	0
DAN14	Fine Sand		Absent	Present	Absent	0	0	0	0	0	0	0	0	0	0	0	0	0	0	0	0	0	0	0	0	0	0	0	12	0
DAN15	Fine Sand		Absent	Present	Absent	0	0	0	0	0	0	0	0	0	0	0	0	0	0	0	0	0	0	0	0	0	0	0	1	0
DAN16	Fine Sand		Present	Absent	Absent	0	0	0	0	0	0	1	0	0	0	0	0	0	0	0	0	0	0	0	0	0	0	0	0	0
DAN18	Very Fine Sand		Absent	Present	Absent	5	0	0	0	0	0	0	0	1	0	0	0	0	0	0	0	0	0	0	0	0	0	0	0	0
DAN20	Very Fine Sand		Absent	Present	Absent	4	2	1	0	0	0	0	0	0	0	0	0	0	0	0	0	0	0	0	0	0	0	0	0	0
DAN21	Fine Sand		Absent	Present	Absent	6	0	0	0	0	0	0	0	0	0	0	0	0	0	0	0	0	0	0	0	0	0	0	7	0
DAN22	Fine Sand	mud drape	Absent	Present	Absent	12	2	0	0	0	0	0	0	2	0	1	0	0	0	0	0	0	0	0	0	0	0	0	0	0
DAN23	Fine Sand		Absent	Absent	Absent	0	0	0	0	0	0	0	0	0	0	1	0	0	0	0	0	0	0	0	0	0	0	0	0	0
DAN24	Very Fine Sand		Absent	Absent	Absent	6	0	0	0	0	0	2	0	23	2	15	0	0	0	0	2	0	0	0	0	0	0	0	1	0
DAN25	Very Fine Sand		Absent	Present	Absent	0	0	0	0	0	0	0	0	33	0	5	0	0	0	0	1	0	0	0	0	0	0	0	0	0
DAN26	Very Fine Sand		Absent	Present	Absent	2	0	0	0	0	0	1	0	20	0	15	1	0	0	0	0	0	0	0	0	0	0	0	0	0
DAN27	Very Fine Sand		Absent	Absent	Present	0	0	0	0	0	0	1	0	13	0	14	0	0	0	0	1	0	0	0	0	0	0	0	0	0
DAN28	Very Fine Sand		Absent	Absent	Absent	2	0	0	0	0	0	0	0	22	0	3	3	0	0	0	0	0	0	0	0	0	0	0	0	0
DAN29	Mudstone		Absent	Absent	Absent	3	0	0	0	0	0	1	0	71	0	5	12	0	0	0	1	0	0	0	0	0	0	0	0	0
DAN30	Siltstone		Absent	Absent	Absent	2	0	0	0	1	0	0	0	6	1	4	0	0	0	0	0	0	0	0	0	0	0	0	0	0
HAN1	Siltstone		Absent	Absent	Absent	3	0	1	0	2	0	0	6	0	0	2	0	0	0	0	12	0	0	0	3	0	2	2	0	1
HAN2	Very Fine Sand		Absent	Absent	Absent	6	0	0	0	2	0	1	0	0	0	2	0	0	0	0	1	0	0	0	0	0	0	0	14	0
HNS	Siltstone		Present	Present	Absent	14	0	0	0	2	0	1	0	110	48	31	0	1	0	0	0	19	0	0	2	0	0	0	0	0
LGN	Fine Sand		Absent	Absent	Absent	0	0	0	0	0	0	2	0	0	0	0	0	6	0	0	0	0	0	0	1	0	0	6	0	0
MFT	Fine Sand		Absent	Absent	Absent	2	0	1	0	0	0	3	0	0	0	3	0	11	0	0	1	0	0	0	20	5	2	0	0	0
NCL1	Siltstone		Absent	Absent	Absent	0	0	0	0	2	0	25	0	1	0	8	0	0	0	0	0	0	0	0	2	0	0	0	0	0
NYP1	Siltstone		Absent	Absent	Absent	0	0	0	0	0	0	0	0	0	0	0	0	2	0	0	1	0	0	0	1	0	0	0	0	0
NYP2	Siltstone		Absent	Absent	Absent	21	0	0	0	28	0	14	0	13	7	1	0	0	0	0	4	0	0	0	0	0	0	1	1	0
PUP1	Siltstone		Absent	Present	Absent	7	1	0	0	4	0	2	3	0	0	0	0	1	0	0	4	0	0	0	0	0	4	0	0	5
PUP2	Siltstone		Absent	Absent	Absent	0	0	0	0	3	0	0	0	0	0	0	0	0	0	0	0	0	0	0	0	0	0	6	73	0
PUP3	Mudstone		Absent	Present	Absent	0	0	0	0	8	0	0	0	0	0	0	0	0	0	0	0	0	0	0	0	0	0	0	988	0
ROS2	Siltstone		Absent	Present	Absent	1	0	0	0	0	1	0	0	0	0	13	0	0	0	0	0	0	0	0	0	0	0	0	0	0
SCL	Very Fine Sand	fossiliferous	Absent	Absent	Present	15	0	2	0	10	0	12	0	0	0	4	2	0	0	0	0	0	0	0	0	0	0	0	0	0
SCL1	Very Fine Sand		Absent	Absent	Absent	6	1	0	0	0	0	6	0	0	0	6	2	0	0	0	0	0	0	0	0	0	0	0	0	0
SCL2	Very Fine Sand	mineralized crystals	Absent	Absent	Absent	38	8	1	0	9	0	12	0	0	0	13	4	0	0	0	5	0	0	0	0	5	0	0	3	0
TF1	Fine Sand		Absent	Present	Absent	0	0	0	0	0	0	1	0	0	0	0	0	0	0	0	0	0	0	0	0	0	0	0	0	0
TF2	Medium Sand		Absent	Absent	Present	0	0	0	0	0	0	0	0	0	0	0	0	0	0	10	0	0	0	0	6	0	0	0	0	0
TF3	Medium Sand		Present	Absent	Present	0	0	0	0	0	0	0	0	0	0	0	0	0	0	23	0	0	0	0	0	0	0	0	0	0
TF4	Medium Sand		Present	Absent	Present	0	0	0	0	0	0	0	0	0	0	0	0	0	0	16	0	0	0	0	0	0	0	0	0	0
TF5	Medium Sand		Present	Absent	Present	0	0	0	0	0	0	0	0	0	0	0	0	0	0	6	0	0	0	0	0	0	0	0	0	0
TF6	Medium Sand		Present	Absent	Absent	0	0	0	0	0	0	2	25	0	0	0	0	0	0	19	0	0	0	0	0	0	0	0	0	0
TF7	Medium Sand		Absent	Absent	Present	0	0	0	0	0	0	0	0	0	0	0	0	0	0	34	0	0	0	0	0	0	0	0	0	0
TF8	Medium Sand		Present	Absent	Present	0	0	0	0	0	0	0	0	0	0	0	0	0	0	187	0	0	0	0	2	0	0	0	0	0
TF9	Medium Sand		Present	Absent	Absent	0	0	0	0	0	0	0	0	0	0	0	0	0	0	57	0	0	0	0	0	0	0	0	0	0
TF10	Medium Sand		Absent	Absent	Present	0	0	0	0	0	0	0	0	0	0	0	0	0	0	114	0	0	0	0	2	0	0	0	0	0
TF11	Medium Sand		Present	Absent	Present	0	0	0	0	0	0	0	0	0	0	0	0	0	0	83	0	0	0	0	1	0	0	0	0	0
TF12	Very Fine Sand		Absent	Absent	Present	0	0	0	0	0	0	0	0	0	0	0	0	0	0	9	0	0	0	0	0	0	0	0	0	0
TF13	Medium Sand		Absent	Absent	Present	0	0	0	0	0	0	0	0	0	0	0	0	0	0	59	0	0	0	0	1	0	0	0	0	0
TF14	Medium Sand		Absent	Absent	Present	0	0	0	0	0	0	0	0	0	0	0	0	0	0	81	0	0	0	0	0	0	0	0	0	0
TF15	Medium Sand		Absent	Absent	Present	0	0	0	0	0	0	0	0	0	0	0	0	0	0	3	0	0	0	0	0	0	0	0	0	0
TF17	Fine Sand		Absent	Absent	Present	0	0	0	0	0	0	0	0	0	0	0	0	0	0	35	0	0	0	0	0	0	0	0	0	0
TF18	Medium Sand		Absent	Absent	Present	0	0	0	0	0	0	0	0	0	0	0	0	0	0	1	0	0	0	0	0	0	0	0	0	0
TF23	Siltstone	mud drape	Absent	Present	Absent	0	0	0	0	0	0	0	0	0	0	0	0	0	0	1	0	0	0	0	0	0	0	0	0	0
TF30	Very Fine Sand		Absent	Absent	Present	0	0	0	0	0	0	0	0	0	0	0	0	0	0	14	0	0	0	0	31	0	0	0	0	0
TGB1	Fine Sand	Fossiliferous	Absent	Absent	Absent	2	0	1	0	0	0	0	3	0	0	2	0	0	0	0	30	0	0	0	7	0	0	0	0	0
TGB2	Siltstone		Absent	Absent	Absent	0	0	2	0	0	0	0	1	0	0	0	0	0	0	0	26	0	0	0	1	12	0	0	0	0
TGB3	Siltstone		Absent	Absent	Absent	13	0	12	0	0	0	0	4	0	0	0	0	0	0	0	13	0	0	0	2	4	0	0	0	0
TGB4	Very Fine Sand		Absent	Absent	Absent	6	0	2	0	0	0	0	1	0	0	0	0	0	0	0	9	0	0	0	2	1	0	0	0	0
TGB5	Very Fine Sand	fossiliferous, oxidized clasts	Absent	Absent	Absent	4	0	8	0	0	0	0	1	0	0	2	0	0	0	0	10	0	0	0	12	8	0	0	0	1
TGB6	Very Fine Sand		Absent	Absent	Absent	0	0	6	0	0	0	0	0	1	0	18	0	0	0	0	5	0	0	0	8	0	0	0	0	0
TGB6A	Very Fine Sand		Absent	Absent	Absent	0	0	0	0	0	0	0	0	0	0	0	0	0	0	0	1	0	0	0	0	0	0	0	0	0
TGB7	Very Fine Sand		Absent	Absent	Absent	0	0	1	0	0	0	0	2	0	0	1	0	0	0	0	17	0	0	0	10	6	0	0	0	0
TGB10	Very Fine Sand	mud drape	Absent	Absent	Absent	0	0	0	0	0	0	0	0	0	0	0	0	0	0	0	0	0	0	0	1	0	0	0	0	0
WCR	Very Fine Sand		Absent	Absent	Absent	1	0	1	0	0	0	1	0	0	0	6	0	0	0	0	2	0	0	0	10	0	0	0	0	0
WCR1	Very Fine Sand		Absent	Absent	Absent	2	0	0	0	0	0	0	3	0	0	0	0	0	0	0	0	0	0	0	3	0	0	0	0	0
WCR2	Very Fine Sand	fossiliferous	Absent	Absent	Absent	1	0	4	0	1	0	0	0	2	0	1	0	0	0	0	6	0	0	0	4	0	0	1	0	0
						875	148	119	22	119	1	542	113	1297	131	302	52	40	22	717	682	56	2	6	237	93	39	11	2661	34
